# Supplementary material for: High monoclonal neutralization titers reduced breakthrough HIV-1 viral loads in the Antibody Mediated Prevention trials
Source: Nat Commun. 2023 Dec 14;14:8299. doi: 10.1038/s41467-023-43384-y (PMC10721814; doi:10.1038/s41467-023-43384-y)
Supplement: Supplementary file 6 — Supplementary Data 3 [file 41467_2023_43384_MOESM6_ESM.csv]

pub_id	model_log10peak	model_peak_day	model_setpt	geo_auc_3mo	max_upslope	initT_mode	aS_mode	dS_mode	lBt0_mode	lp_mode	dI_mode	n_mode	V0_mode	lrho_mode	study_region_cat	Cl	V1	Q	V2	gmt50ms	gmt80ms	gmt50ls	gmt80ls	gmt50mf	gmt80mf	nisolates	protocol	rx_code2	trt_cat	hill_ls	hill_ms	hill_mf	art_day	dx_day	fp_day	tpf_day	final_day	last_neg_day	final_infusion_day	model_infection_day	upslope_r0	unadjusted_r0	final_setpt	vl_model_flag	first_pos	n_avg	avg_vl	peak_vl	peak_day_fp
703-0013	7.09937432263281	12	3.4531689855890626	3.8750343564553265	0.9858390955798777	12.7802	38.2629	4.58664e-4	-4.40878	1.33148	0.426113	0.1208	0.01	2.79822721043256	South Africa/703	0.575	3.532	0.676	4.749	3.4724618729999994	9.211779319999998	3.4724618729999994	9.211779319999998	3.4724618729999994	9.211779319999998	1	HVTN 703	C	Placebo	1.420937950797454	1.420937950797454	1.420937950797454	198	175	175	157	331	127	175	162.2198	3.3135625892190044	7.124109867679152	4.597968779486909	TRUE	7	2	5.9418789671583765	7	0
703-0015	6.084540634984842	22	4.989046148299016	4.908694889802807	0.6683860999820008	17.1428	38.2629	3.03926e-4	-4.70129	1.25969	0.515747	0.150982	0.01	2.79823	Not South Africa/703	0.6313	3.09358	0.686545	3.66075	63.20552844000001	100	100	100	63.20552844000001	100	2	HVTN 703	T1	VRC01 (10mg/kg)	1.2318107964642888	1.2283975962420386	1.2498582584448414	370	299	299	257	469	230	299	281	2.2959573201240158	3.8392419467113164	4.305990313089427	TRUE	5.890289089500818	3	5.610828855778784	5.890289089500818	0
703-0109	6.692251944844594	13	4.484071932991157	4.545410916239261	0.9238210461531104	20.2294	38.2629	5.95284e-4	-4.32021	1.31996	0.443151	0.148214	0.01	2.79823	South Africa/703	0.616935	3.41865	0.673223	5.16801	1.4049063309999998	4.461825902	1.4049063309999998	4.461825902	1.4049063309999998	4.461825902	1	HVTN 703	T1	VRC01 (10mg/kg)	1.1996447062636963	1.1996447062636963	1.1996447062636963	558	513	513	467	661	483	513	492	3.0846642479721593	6.302663247271427	4.504019034452409	TRUE	5.493227946421134	4	4.788223653188221	5.493227946421134	0
703-0132	6.697021217235356	14	3.7504290693211053	3.965527398649028	0.824185350249153	17.655	38.2629	7.66484e-4	-4.15453	1.22107	0.390161	0.126609	0.01	2.79823	South Africa/703	0.525327	3.71392	0.675055	5.021	100	100	100	100	100	100	2	HVTN 703	T2	VRC01 (30mg/kg)	1.2318107964642888	1.2283975962420386	1.2498582584448414	580	446	446	414	614	420	420	428	3.112423718027053	6.484001362456274	4.4944556371811295	TRUE	6.145362382449528	6	4.164644105815792	6.145362382449528	0
703-0157	6.552925271536812	15	3.9172216188163462	4.019491405054821	0.778490778408312	17.3502	38.2629	9.9815e-4	-4.06537	1.21592	0.375664	0.131285	0.01	2.79823	Not South Africa/703	0.47197	3.98295	0.678442	5.1052	100	100	100	100	100	100	1	HVTN 703	T2	VRC01 (30mg/kg)	1.2318107964642888	1.2283975962420386	1.2498582584448414	203	168	168	135	260	141	168	150	3.072306045850313	6.274868907902257	4.4901240019010995	TRUE	6.185457157401926	2	5.137327762103537	6.185457157401926	0
703-0203	6.86121848020579	6	4.902270123859377	3.5561607480781605	1.64473217371603	16.5986	38.2629	0.00208156	-3.43782	1.30552	0.408827	0.102901	0.01	2.79822721043256	Not South Africa/703	0.575	3.532	0.676	4.749	3.8720800379999996	15.281763079999998	4.150772057999999	17.25454052	3.8720800379999996	15.281763079999998	2	HVTN 703	C	Placebo	0.9729876998595628	1.0097795536398946	1.0097795536398946	223	166	136	115	336	88	136	119.4014	5.0230517400172445	14.415228900361631	4.672568503317097	TRUE	4.136371723492323	5	4.045931997949386	5.125712177397795	86
703-0217	6.255737543223862	19	4.083871993532551	4.106166767393387	0.6093304059451143	9.95415	38.2629	0.00146014	-3.99874	1.1944	0.349369	0.131049	0.01	2.79822721043256	Not South Africa/703	0.575	3.532	0.676	4.749	38.037317380000005	100	43.61755934000001	100	38.037317380000005	100	2	HVTN 703	C	Placebo	1.2318107964642888	1.2283975962420386	1.2498582584448414	162	85	62	53	252	57	57	52.04585	2.7440883591420944	5.117185745714122	4.463830180381833	TRUE	3.5918434112247843	4	4.086888384228276	4.806925776883732	23
703-0279	6.965317093578771	13	5.104413635885762	5.197109734596883	1.1138565873092712	21.3982	38.2629	1.60605e-4	-4.87237	1.3949	0.573995	0.154731	0.01	2.79822721043256	South Africa/703	0.575	3.532	0.676	4.749	1.390953475	3.9364649489999994	1.5089283439999999	4.620804261999998	1.390953475	3.9364649489999994	2	HVTN 703	C	Placebo	1.2386817919108142	1.332599100331293	1.332599100331293	Inf	265	265	212	431	202	265	243.6018	2.9405336062322336	6.0105314739416205	4.492515565046164	TRUE	5.885859129082982	7	5.366602253462809	5.885859129082982	0
703-0322	7.074130459243007	15	4.53724638983518	4.69495539003073	0.8779943061260265	14.1623	38.2629	3.08745e-4	-4.68541	1.37505	0.462515	0.124195	0.01	2.79823	Not South Africa/703	0.480698	3.80408	0.680583	4.88028	1.604552388	4.618668815	1.604552388	4.618668815	1.604552388	4.618668815	1	HVTN 703	T1	VRC01 (10mg/kg)	1.3112121299702764	1.3112121299702764	1.3112121299702764	312	279	279	265	447	250	279	264	2.898304500667063	5.7011739430302	4.576293518402603	TRUE	7	2	5.9753722263327465	7	0
703-0455	6.264421725476423	23	4.794507137394336	4.762450553445055	0.6077913630947634	15.6934	38.2629	4.24481e-4	-4.59433	1.25412	0.459804	0.135582	0.01	2.79823	South Africa/703	0.544895	4.02682	0.678141	5.31281	100	100	100	100	100	100	1	HVTN 703	T1	VRC01 (10mg/kg)	1.2318107964642888	1.2283975962420386	1.2498582584448414	492	464	464	442	477	437	437	448	2.321848794474958	3.8941174486212096	4.356594761397806	TRUE	5.499109471835013	2	5.818349987555356	6.1375905032757	13
703-0472	6.6423788477468015	18	5.140050692166211	5.1664423653971765	0.7851135795308555	14.6378	38.2629	2.72349e-4	-4.91612	1.48476	0.535428	0.144786	0.01	2.79822721043256	Not South Africa/703	0.575	3.532	0.676	4.749	0.020978506000000004	0.07345930799999999	0.020978506000000004	0.07345930799999999	0.020978506000000004	0.07345930799999999	1	HVTN 703	C	Placebo	1.1061742757715216	1.1061742757715216	1.1061742757715216	56	26	26	-5	207	0	0	11.3622	2.4663289546509626	4.22535480794276	4.55620111125117	TRUE	6.308528985637626	2	6.258105503514532	6.308528985637626	0
703-0514	6.233380983164762	21	4.2323636547193475	4.268868735821836	0.5854673834513837	15.2405	38.2629	0.00114009	-4.1352	1.20517	0.372598	0.131287	0.01	2.79823	South Africa/703	0.634288	3.75655	0.665046	5.52027	0.037063729999999996	0.14161529600000003	100	100	26.325120869999996	100	4	HVTN 703	T1	VRC01 (10mg/kg)	1.2318107964642888	1.0341811783497126	1.2498582584448414	387	346	346	324	514	312	346	330	2.5713111274118052	4.600874541771804	4.429494557326145	TRUE	5.548601906298807	3	4.930154523679335	5.548601906298807	0
703-0520	5.652962237343838	28	5.209687290778285	4.8625586816372115	0.5865762815343737	21.2611	38.2629	2.77369e-4	-4.85431	1.39939	0.597963	0.177182	0.01	2.79823	Not South Africa/703	0.5197557389515032	3.532	0.676	4.749	0.13305042	0.4275828050000001	0.13305042	0.4275828050000001	0.13305042	0.4275828050000001	1	HVTN 703	T1	VRC01 (10mg/kg)	1.1874857250002742	1.1874857250002742	1.1874857250002742	147	28	28	17	196	0	0	6	1.9809574865574855	3.5188261752918253	4.375747416781517	TRUE	5.627191694171226	5	5.3848276459600575	5.627191694171226	0
703-0537	7.074286629023039	10	4.08230208586837	4.1966038634929115	1.1384034515064525	20.8062	38.2629	5.40553e-4	-4.36095	1.4143	0.438315	0.140756	0.01	2.79822721043256	South Africa/703	0.575	3.532	0.676	4.749	0.026690443	0.069453673	0.096782588	0.256997484	0.026690443	0.069453673	3	HVTN 703	C	Placebo	1.419512089715692	1.4495613451661997	1.4495613451661997	293	230	230	217	413	196	230	209.1938	3.597226769575425	7.9391760311754105	4.64778066772749	TRUE	4.815345265515724	5	4.176324200294781	4.815345265515724	0
703-0566	6.5208943396645465	17	4.463039954147732	4.530666079706303	0.7257539357801882	15.7922	38.2629	6.76786e-4	-4.35849	1.29701	0.421575	0.137617	0.01	2.79822721043256	South Africa/703	0.575	3.532	0.676	4.749	1.332370309	5.212136547999998	3.502761338	10.614737830000001	1.332370309	5.212136547999998	2	HVTN 703	C	Placebo	1.2503875099330914	1.0163222521031536	1.0163222521031536	455	399	399	385	546	371	371	383.2078	2.721529824539378	5.061087336141207	4.484497236891203	TRUE	6.432503336292308	3	5.519088780050917	6.432503336292308	0
703-0578	5.622837011510458	59	5.266713476182447	4.6250930819300455	0.5102330755851545	18.768	38.2629	5.96503e-4	-4.58126	1.36485	0.487438	0.149365	0.01	2.79823	South Africa/703	0.520912	3.78838	0.672939	5.1643	0.20903605400000003	0.69299011	0.20903605400000003	0.69299011	0.20903605400000003	0.69299011	1	HVTN 703	T2	VRC01 (30mg/kg)	1.1566824947992405	1.1566824947992405	1.1566824947992405	Inf	311	311	295	320	287	311	292	2.0467650769639514	3.4762262228276533	4.390473287820102	TRUE	5.262225577771272	2	4.850114834596541	5.262225577771272	0
703-0597	6.827368910489317	10	4.2673255238641605	4.250120161037487	1.141098678134528	24.5084	38.2629	6.89451e-4	-4.15439	1.32577	0.431204	0.153978	0.01	2.79823	South Africa/703	0.560454	3.30079	0.678957	4.43068	0.650001175	2.394918228	1.062040783	3.836240898999999	0.650001175	2.394918228	3	HVTN 703	T1	VRC01 (10mg/kg)	1.0794157756193503	1.0630030387264304	1.0630030387264304	Inf	458	458	432	468	413	458	433	3.646308193185889	8.303168665547124	4.542900456794675	TRUE	4.2400497721126476	2	4.2986110149178405	4.357172257723033	10
703-0629	7.588518049994235	9	0.9352846058234217	2.50596858801473	1.3333168706604626	26.2639	38.2629	2.71673e-4	-4.49171	1.34773	0.431064	0.104943	0.01	2.79822721043256	Not South Africa/703	0.575	3.532	0.676	4.749	0.7193760599999999	2.515305777	1.4439741039999998	4.392866392	0.7193760599999999	2.515305777	4	HVTN 703	C	Placebo	1.2460145046471707	1.1074713818314386	1.1074713818314386	479	367	367	338	561	340	367	340.7361	4.093083325586138	10.197220575088496	4.671411135501956	TRUE	3.1152775913959014	6	1.9303713681512478	3.1152775913959014	0
703-0636	6.654728935669825	15	4.768402461849528	4.837675463288695	0.8679157542517127	18.596800000000002	38.2629	4.68346e-4	-4.45127	1.36359	0.473524	0.154271	0.01	2.79823	Not South Africa/703	0.462697	3.73518	0.682317	4.61969	0.4293062830000001	1.629730832	0.4293062830000001	1.629730832	0.4293062830000001	1.629730832	1	HVTN 703	T1	VRC01 (10mg/kg)	1.0392015318362247	1.0392015318362247	1.0392015318362247	525	483	483	452	651	455	455	464	2.8328865152594433	6.130010744263596	4.509711616946754	TRUE	6.113918630225001	3	5.476554470783153	6.113918630225001	0
703-0646	7.040656313231224	22	4.065991730427685	4.52319346758085	0.5895293480547776	14.6679	38.2629	2.9199e-4	-4.86993	1.35649	0.424663	0.0955411	0.01	2.79822721043256	South Africa/703	0.575	3.532	0.676	4.749	4.897168849999999	15.7790935	4.897168849999999	15.7790935	4.897168849999999	15.7790935	1	HVTN 703	C	Placebo	1.1848379972031269	1.1848379972031269	1.1848379972031269	114	73	73	57	240	57	57	58.3321	2.388228661443963	4.11336875786492	4.589880629718486	TRUE	5.561827384566067	3	5.720762801252943	7	14
703-0739	6.892057880305813	14	4.770042604774771	4.823439703270914	0.9434737603100383	14.9471	38.2629	3.57744e-4	-4.64161	1.42136	0.489463	0.144449	0.01	2.79822721043256	South Africa/703	0.575	3.532	0.676	4.749	0.14308045700000002	0.45770607300000005	0.14308045700000002	0.45770607300000005	0.14308045700000002	0.45770607300000005	1	HVTN 703	C	Placebo	1.192182997144566	1.192182997144566	1.192182997144566	269	239	239	226	407	212	239	224.0529	2.927569112088224	5.721472572666744	4.565734602097153	TRUE	6.924695853813156	3	5.766306124739446	6.924695853813156	0
703-0790	4.524652875379342	49	4.47113873131578	3.7578779252426675	0.4015004961480451	17.6033	38.2629	3.99128e-4	-4.76304	1.21076	0.57296	0.160751	0.01	2.79823	Not South Africa/703	0.406971	3.77485	0.682484	4.52664	4.3878269969999995	13.01629779	22.627919860000002	100	4.3878269969999995	13.01629779	2	HVTN 703	T1	VRC01 (10mg/kg)	1.2318107964642888	1.274908026845787	1.274908026845787	517	476	476	448	559	426	476	458	1.700747863983603	2.039546198703554	4.013241867751306	TRUE	3.4614985267830187	3	4.118718285715199	4.598056947280794	40
703-0795	6.742035377789709	12	4.577673340219737	4.581334741186023	1.003771569648803	17.7934	38.2629	5.44414e-4	-4.31962	1.3262	0.46272	0.151383	0.01	2.79823	South Africa/703	0.536544346554478	3.532	0.676	4.749	1.3399829390000002	4.770468851	1.3399829390000002	4.770468851	1.3399829390000002	4.770468851	1	HVTN 703	T2	VRC01 (30mg/kg)	1.0917528578362234	1.0917528578362234	1.0917528578362234	142	62	62	38	230	27	62	44	3.169285031225802	6.704748481180618	4.496668500083594	TRUE	5.9218762753039025	5	4.889861940583736	5.9218762753039025	0
703-0842	5.569414246989555	44	4.99832728968013	4.337206328011827	0.3653250334361159	11.9516	38.2629	5.46706e-4	-4.70909	1.25274	0.426777	0.123997	0.01	2.79822721043256	Not South Africa/703	0.575	3.532	0.676	4.749	20.89484687	100	20.89484687	100	20.89484687	100	1	HVTN 703	C	Placebo	1.2318107964642888	1.2283975962420386	1.2498582584448414	497	468	436	420	552	407	436	424.0484	1.8560091884898107	2.4931315822061766	4.25974078089403	TRUE	1.8920946026904804	3	4.370609207575011	5.708281495581255	47
703-0860	7.166011294475183	10	5.111690313182735	5.234868262708311	1.3113906476923456	18.951	38.2629	1.48441e-4	-4.83807	1.41564	0.592073	0.15682	0.01	2.79823	Not South Africa/703	0.489318	4.06606	0.67354	5.44379	0.7967448560000001	2.63470252	0.7967448560000001	2.63470252	0.7967448560000001	2.63470252	1	HVTN 703	T1	VRC01 (10mg/kg)	1.1591176600402142	1.1591176600402142	1.1591176600402142	417	355	355	324	510	325	355	336	3.214913782071376	7.15633922305658	4.5124050956784005	TRUE	5.710930165440029	5	5.461989604647078	5.710930165440029	0
703-0865	6.734471335402358	14	3.2052392121986926	3.6008938663220684	0.8169789790171756	15.2821	38.2629	9.37802e-4	-4.06754	1.2178	0.363377	0.117034	0.01	2.79822721043256	Not South Africa/703	0.575	3.532	0.676	4.749	100	100	100	100	100	100	1	HVTN 703	C	Placebo	1.2318107964642888	1.2283975962420386	1.2498582584448414	158	111	111	76	266	81	111	95.7179	3.248295789268929	6.899878717682744	4.545653754641823	TRUE	6.628337526979129	4	4.23452155742488	6.628337526979129	0
703-0902	6.561331615406292	14	4.169805383375694	4.219615835667113	0.8638165925612009	17.1163	38.2629	8.28289e-4	-4.10171	1.22275	0.405219	0.142461	0.01	2.79823	South Africa/703	0.701516	3.30462	0.685741	4.35836	100	100	100	100	100	100	1	HVTN 703	T1	VRC01 (10mg/kg)	1.2318107964642888	1.2283975962420386	1.2498582584448414	383	341	341	308	489	314	314	323	3.1317277634099114	6.549653916035518	4.451978023278645	TRUE	6.091121901412054	3	4.91693318661541	6.091121901412054	0
703-0926	3.4056338968985904	110	3.404202599502627	2.3719666966986033	0.2227876613624239	20.0074	38.2629	4.8473e-4	-4.9257	1.23829	0.57365	0.130606	0.01	2.79822721043256	South Africa/703	0.575	3.532	0.676	4.749	7.802664105000001	35.60217423000001	7.802664105000001	35.60217423000001	7.802664105000001	35.60217423000001	1	HVTN 703	C	Placebo	0.913272597818498	0.913272597818498	0.913272597818498	Inf	117	89	73	292	66	117	68.9926	1.3883686243570539	1.22883380356042	3.345735949625358	TRUE	1.7481880270062005	8	3.1341554461396908	3.827304641089735	85
703-0944	6.409447958485464	21	4.828013496938855	4.838067089688703	0.6673217229674339	16.294	38.2629	3.83823e-4	-4.63423	1.29375	0.47308	0.137626	0.01	2.79823	Not South Africa/703	0.577682	3.32811	0.68012	4.38523	8.609012283	29.829074310000003	8.609012283	29.829074310000003	8.609012283	29.829074310000003	1	HVTN 703	T2	VRC01 (30mg/kg)	1.115573668554329	1.115573668554329	1.115573668554329	483	420	420	409	616	392	392	403	2.410589589429766	4.183159874064953	4.401266124287482	TRUE	6.166892286364084	4	5.520024796351073	6.166892286364084	0
703-0948	6.845599682445874	14	3.9442108140386467	4.150376515874394	0.82063163077619	15.5562	38.2629	6.86736e-4	-4.31031	1.31571	0.396447	0.122127	0.01	2.79823	Not South Africa/703	0.810605	3.10296	0.678637	4.45761	1.6197722879999998	5.322598197	1.6197722879999998	5.322598197	1.6197722879999998	5.322598197	1	HVTN 703	T1	VRC01 (10mg/kg)	1.1652705207487284	1.1652705207487284	1.1652705207487284	484	399	399	385	482	365	399	383	3.069965545901949	6.186928490336956	4.589931793850308	TRUE	6.745583149635159	3	4.90853823541452	6.745583149635159	0
703-0967	7.002046819700964	9	3.5002075686521246	3.4788987821095683	1.2147584197127315	19.8108	38.2629	8.43973e-4	-4.06236	1.35616	0.399028	0.135822	0.01	2.79823	Not South Africa/703	0.5091322375748811	3.532	0.676	4.749	0.323223923	1.1085651040000002	0.323223923	1.1085651040000002	0.323223923	1.1085651040000002	1	HVTN 703	T1	VRC01 (10mg/kg)	1.1248039664534424	1.1248039664534424	1.1248039664534424	84	61	61	15	229	27	61	41	4.044293682931352	9.716684964294718	4.650860237484416	TRUE	4.458350742139663	2	4.0789641667692855	4.458350742139663	0
703-0993	6.862928436367218	10	4.212685529822849	4.126561608648087	1.1287138594935477	20.9802	38.2629	7.13886e-4	-4.16375	1.34166	0.423105	0.150394	0.01	2.79823	South Africa/703	0.483722	3.4479	0.68665	4.46653	0.7391412970000001	2.208809144	0.7391412970000001	2.208809144	0.7391412970000001	2.208809144	1	HVTN 703	T2	VRC01 (30mg/kg)	1.266346412076542	1.266346412076542	1.266346412076542	Inf	324	324	269	337	256	324	303	3.667692084691856	8.296272796871303	4.572983266009329	TRUE	4.708650310198278	2	4.350071099554219	4.708650310198278	0
703-1026	4.71364392335713	43	4.635761456015852	3.9839211629942093	0.45955386979271257	17.9644	38.2629	3.77364e-4	-4.81083	1.29994	0.612122	0.171549	0.01	2.79823	South Africa/703	0.481251	3.86569	0.669947	5.33804	1.035944974	3.753746827	1.035944974	3.753746827	1.035944974	3.753746827	1	HVTN 703	T1	VRC01 (10mg/kg)	1.076783274405474	1.076783274405474	1.076783274405474	356	315	285	277	455	257	315	267	1.7507553556198152	2.2210666517705038	4.124874839168004	TRUE	3.9976484548962063	4	4.42763193986689	4.651936711201844	30
703-1034	6.43577197722834	15	4.793102963454067	4.833846941091535	0.8791900497998577	22.0549	38.2629	4.38831e-4	-4.43551	1.28421	0.482844	0.162358	0.01	2.79823	Not South Africa/703	0.473052	3.40468	0.682225	4.34314	2.16447845	7.652282178999999	4.145524620999999	22.798096469999997	4.070339992000001	16.05839911	3	HVTN 703	T2	VRC01 (30mg/kg)	0.8132439118804469	1.0977727830617696	1.010046496407854	531	509	509	479	666	450	509	486	2.8208573572413815	5.541736961305499	4.388464432434386	TRUE	5.503409316743605	2	5.4628821918676795	5.503409316743605	0
703-1060	7.100328880314708	16	4.795075774625972	4.933098274870423	0.8502721773779661	15.4511	38.2629	2.05561e-4	-4.89003	1.38782	0.49617	0.123956	0.01	2.79822721043256	South Africa/703	0.575	3.532	0.676	4.749	1.712314867	6.265466389	1.712314867	6.265466389	1.712314867	6.265466389	1	HVTN 703	C	Placebo	1.0686764106802698	1.0686764106802698	1.0686764106802698	219	140	140	124	308	112	112	124.5489	2.713671075191902	5.13178937285939	4.551003186428622	TRUE	7	5	5.50605390845986	7	0
703-1104	6.6832878983960375	12	4.151548993060318	4.146728469656044	0.9636313296849768	21.2053	38.2629	7.75655e-4	-4.11695	1.26002	0.410732	0.145266	0.01	2.79822721043256	Not South Africa/703	0.575	3.532	0.676	4.749	4.048081808999999	16.448399679999994	8.080777798	30.739809700000002	6.409508457	22.066467420000002	3	HVTN 703	C	Placebo	1.0375907908993858	0.9888082358744695	1.1213464730912692	245	189	189	145	379	161	161	167.7947	3.3461316130347205	7.2592693424038535	4.493643017245175	TRUE	5.046943664614057	4	4.326474759040542	5.046943664614057	0
703-1194	5.440737039591043	30	5.219629871425156	4.834964467741663	0.6963360634456092	18.799	38.2629	1.40119e-4	-5.11641	1.35105	0.672573	0.173063	0.01	2.79823	South Africa/703	0.598093	3.54737	0.675365	4.67189	1.3654555910000001	4.842044360999999	2.4939058089999997	6.9281272099999995	1.3654555910000001	4.842044360999999	2	HVTN 703	T1	VRC01 (10mg/kg)	1.3567983076616188	1.095149967740835	1.095149967740835	500	332	332	315	500	304	332	313	2.0353315750790015	3.030076468233086	4.448946235862935	TRUE	5.48295643452109	4	5.335655470823992	5.633172428472387	62
703-1298	6.149489791667385	20	4.605992465971736	4.564653124915832	0.6677395067305811	15.7127	38.2629	6.95794e-4	-4.31805	1.23216	0.43198	0.153001	0.01	2.79822721043256	Not South Africa/703	0.575	3.532	0.676	4.749	90.78060416000001	100	90.78060416000001	100	90.78060416000001	100	1	HVTN 703	C	Placebo	1.2318107964642888	1.2283975962420386	1.2498582584448414	246	133	133	105	328	112	112	117.2873	2.545764865805318	4.541671591853997	4.3537811557729995	TRUE	5.725422367338228	6	5.0198426622086	5.725422367338228	0
703-1313	6.8738976429379255	10	4.595034492685111	4.704116509466528	1.1895288081937814	22.9159	38.2629	4.26746e-4	-4.37648	1.3576	0.486858	0.161513	0.01	2.79822721043256	South Africa/703	0.575	3.532	0.676	4.749	0.6860173399999998	2.4732017580000005	0.6860173399999998	2.4732017580000005	0.6860173399999998	2.4732017580000005	1	HVTN 703	C	Placebo	1.0810442740356943	1.0810442740356943	1.0810442740356943	116	54	54	13	222	25	110	31.0841	3.4432767012019547	7.666520070807526	4.508663872805934	TRUE	5.083946720376594	4	4.825488305454386	5.3685155964941895	21
703-1407	4.088476780673906	39	4.0826953159047585	3.519501559665836	0.500369421722847	7.18141	38.2629	1.39234e-4	-5.20913	1.30959	0.857936	0.18047	0.01	2.79823	South Africa/703	0.526916	3.76253	0.681976	4.60926	1.138585618	3.6270712300000003	1.4625364559999998	3.98836322	1.4625364559999998	3.98836322	2	HVTN 703	T2	VRC01 (30mg/kg)	1.3818603868101795	1.1964854702032612	1.3818603868101795	231	172	141	125	340	113	172	133	1.58322464813558	1.7551322851303963	3.968798669854402	TRUE	1.7481880270062005	6	3.609020014257993	4.621051586033574	77
703-1446	6.500605793152946	16	4.346530786756132	4.4213233386245125	0.7874454809833156	17.8579	38.2629	6.88745e-4	-4.22997	1.22467	0.419664	0.141545	0.01	2.79823	South Africa/703	0.5412513995596205	3.532	0.676	4.749	100	100	100	100	100	100	1	HVTN 703	T1	VRC01 (10mg/kg)	1.2318107964642888	1.2283975962420386	1.2498582584448414	166	56	56	21	227	33	56	38	2.8763712898492972	5.6857776482628894	4.421766650103535	TRUE	6.350009284646096	5	4.999750254105712	6.350009284646096	0
703-1471	6.873184540037099	13	5.0644879213128755	5.210805860863234	1.0890555704070972	19.6212	38.2629	2.12921e-4	-4.80951	1.43556	0.561647	0.160194	0.01	2.79822721043256	South Africa/703	0.575	3.532	0.676	4.749	0.160782805	0.521775465	0.160782805	0.521775465	0.160782805	0.521775465	1	HVTN 703	C	Placebo	1.177637154119221	1.177637154119221	1.177637154119221	581	471	471	436	659	441	471	451.3788	2.93903923711352	5.880552154128136	4.517459250750512	TRUE	6.043110274819558	6	5.4422527616854115	6.043110274819558	0
703-1515	6.895043830282311	21	4.348468743700833	4.604092883968	0.6298165872739953	13.3761	38.2629	3.01069e-4	-4.76439	1.29579	0.431408	0.107095	0.01	2.79823	South Africa/703	0.65864	3.31573	0.68111	4.97507	100	100	100	100	100	100	2	HVTN 703	T2	VRC01 (30mg/kg)	1.2318107964642888	1.2283975962420386	1.2498582584448414	319	278	278	267	445	250	250	264	2.4599093834003893	4.3540740645485325	4.50864606367118	TRUE	5.492355230966371	3	5.794184205725466	7	9
703-1551	6.984288068824584	6	4.879836273087073	3.1906352993391276	1.7050147463097236	20.3327	38.2629	0.00162404	-3.44449	1.31244	0.473574	0.092012	0.01	2.79823	South Africa/703	0.632677	3.27398	0.693694	4.07968	0.265499588	0.822952338	0.265499588	0.822952338	0.265499588	0.822952338	1	HVTN 703	T1	VRC01 (10mg/kg)	1.2254156680847461	1.2254156680847461	1.2254156680847461	460	340	340	318	480	314	314	319	4.600313248425216	15.959360103334172	4.64391370303337	TRUE	2.88024177589548	5	3.227602590031664	5.008225324604515	63
703-1586	6.5131833097424545	14	4.429007707949115	4.502526495348769	0.8528770769860978	20.635	38.2629	6.40359e-4	-4.23324	1.23422	0.430811	0.149776	0.01	2.79823	Not South Africa/703	0.561536	3.90968	0.677892	4.95753	8.348595379	33.85005532	100	100	100	100	2	HVTN 703	T1	VRC01 (10mg/kg)	1.2318107964642888	0.9903182542725704	1.2498582584448414	Inf	507	507	483	549	477	507	486	2.97970125411398	6.043934446520134	4.415317254602015	TRUE	5.62389611406485	3	4.889359887270738	5.62389611406485	0
703-1670	5.986026407221466	28	4.570480907250219	4.463020032798051	0.4837658798313117	14.8698	38.2629	8.37307e-4	-4.37054	1.21966	0.403335	0.130555	0.01	2.79823	Not South Africa/703	0.563825	3.44676	0.677233	5.25428	100	100	100	100	100	100	1	HVTN 703	T2	VRC01 (30mg/kg)	1.2318107964642888	1.2283975962420386	1.2498582584448414	608	565	537	528	663	509	509	522	2.19941458051325	3.480321901691815	4.346167795269881	TRUE	4.14637613307539	4	4.728987120066988	5.53742742406496	28
703-1675	6.8583204530865505	11	4.4033042981209025	4.453521124545206	1.1191628299791236	20.9031	38.2629	5.96145e-4	-4.27092	1.36297	0.447761	0.154438	0.01	2.79822721043256	South Africa/703	0.575	3.532	0.676	4.749	0.344634679	1.342203254	0.377918338	1.3685693799999998	0.344634679	1.342203254	2	HVTN 703	C	Placebo	1.0772831374016127	1.0196468750725167	1.0196468750725167	191	161	161	143	245	133	133	140.0969	3.4994647367214284	7.703744614169907	4.558748748625047	TRUE	5.015556736219546	3	4.620851431286966	5.015556736219546	0
703-1687	7.31506679085158	17	5.206759064783456	5.299964985045266	0.8464865012635703	14.2894	38.2629	1.02931e-4	-5.23776	1.44739	0.558917	0.116819	0.01	2.79823	South Africa/703	0.604483	3.4755	0.675957	4.4799	0.8467120300000001	3.1843277260000007	0.8467120300000001	3.1843277260000007	0.8467120300000001	3.1843277260000007	1	HVTN 703	T1	VRC01 (10mg/kg)	1.0465475401282833	1.0465475401282833	1.0465475401282833	238	223	223	207	376	190	190	208	2.5145119959914806	4.685830073639101	4.619390755346099	TRUE	7	2	7	7	0
703-1689	4.980964778356839	117	4.949512858262602	3.8738370217957865	0.3945061993957441	20.1497	38.2629	4.40046e-4	-4.6672	1.25366	0.537304	0.152961	0.01	2.79823	Not South Africa/703	0.539489	3.51831	0.684433	4.68713	0.8870227749999999	31.35964447	0.8870227749999999	31.35964447	0.8870227749999999	31.35964447	1	HVTN 703	T2	VRC01 (30mg/kg)	0.3888180406112525	0.3888180406112525	0.3888180406112525	294	253	253	217	421	224	253	232	1.7342327609616608	2.715137921075811	4.177329711664748	TRUE	4.1483558264494045	2	4.13717864161854	4.1483558264494045	0
703-1714	6.127094609435934	22	4.501120681611472	4.494491503160771	0.5984918280916651	15.6463	38.2629	8.36294e-4	-4.26975	1.21476	0.411725	0.14185	0.01	2.79823	Not South Africa/703	0.507101	3.30915	0.677378	4.13952	0.291431744	1.0341048919999998	100	100	0.291431744	1.0341048919999998	2	HVTN 703	T2	VRC01 (30mg/kg)	1.2318107964642888	1.0945993272565155	1.0945993272565155	197	145	145	108	165	111	111	129	2.453620324468189	4.256903718728184	4.361835185749451	TRUE	5.453847123250587	2	5.329739536474706	5.453847123250587	0
703-1750	6.723216032000249	13	4.55863408168988	4.645516234989245	0.9555346349729582	18.919	38.2629	5.32703e-4	-4.37865	1.34346	0.456234	0.151491	0.01	2.79822721043256	South Africa/703	0.575	3.532	0.676	4.749	0.881329587	2.854903432999999	0.881329587	2.854903432999999	0.881329587	2.854903432999999	1	HVTN 703	C	Placebo	1.1794619787373894	1.1794619787373894	1.1794619787373894	370	336	336	303	491	308	308	317.081	3.094395934921462	6.312294562681285	4.511820250354056	TRUE	5.8273188609471305	3	5.216768051686975	5.8273188609471305	0
703-1783	6.8178565375482965	21	4.287177945651358	4.623767480928055	0.6787268201384474	13.4449	38.2629	5.28707e-4	-4.5864	1.38761	0.38049	0.104292	0.01	2.79823	South Africa/703	0.601943	3.44115	0.679547	4.86044	0.7056797340000001	2.062115207	0.7056797340000001	2.062115207	0.7056797340000001	2.062115207	1	HVTN 703	T2	VRC01 (30mg/kg)	1.2927918529720257	1.2927918529720257	1.2927918529720257	468	432	432	417	587	403	432	418	2.7838230180515846	5.232409664041675	4.692751644460736	TRUE	6.1601241404453	3	5.981924746171981	7	8
703-1798	5.735678514097606	34	4.357584783735795	4.140431469399496	0.37690128925393246	11.4801	38.2629	0.0020922	-4.09271	1.21777	0.319183	0.130278	0.01	2.79823	South Africa/703	0.523197	3.37315	0.687395	4.24188	100	100	100	100	100	100	1	HVTN 703	T1	VRC01 (10mg/kg)	1.2318107964642888	1.2283975962420386	1.2498582584448414	Inf	434	399	383	574	376	434	387	2.1808313389307465	3.3225161193301416	4.416641518345946	TRUE	2.089905111439398	7	4.250961026739657	5.289352567816679	35
703-1828	6.854822921660653	12	4.54309797346048	4.50965090875979	0.9594117594864706	21.2781	38.2629	6.21811e-4	-4.2256	1.36731	0.438487	0.151034	0.01	2.79823	South Africa/703	0.500428	3.85886	0.678061	4.9716	0.29274094900000003	1.077453402	0.29274094900000003	1.077453402	0.29274094900000003	1.077453402	1	HVTN 703	T1	VRC01 (10mg/kg)	1.0638699621985335	1.0638699621985335	1.0638699621985335	607	578	578	546	743	552	552	556	3.188005025203645	8.455609615936257	4.586891587881875	TRUE	4.997067318557192	3	4.667889692173561	4.997067318557192	0
703-1848	6.8380209909818905	10	4.002182594193181	3.897097029845825	1.1965631881306933	25.2769	38.2629	8.98163e-4	-4.00224	1.3145	0.407183	0.149243	0.01	2.79822721043256	Not South Africa/703	0.575	3.532	0.676	4.749	1.036713628	4.1499887	1.0544051710000002	4.222313474	1.0544051710000002	4.1499887	2	HVTN 703	C	Placebo	0.9991984725380292	0.999455309125671	1.0117985538830245	532	496	496	441	665	452	496	470.7231	3.9386373894064666	9.336094708231823	4.572459921529963	TRUE	3.8671727511786496	2	3.7703732738008506	3.8671727511786496	0
703-1855	6.359989168110104	22	5.527070900627305	5.389261039913094	0.7873184686093957	15.8406	38.2629	9.56494e-5	-5.274	1.40311	0.640977	0.147349	0.01	2.79823	South Africa/703	0.427825	3.71324	0.688097	4.42765	2.10583885	6.830796028	2.10583885	6.830796028	2.10583885	6.830796028	1	HVTN 703	T2	VRC01 (30mg/kg)	1.1780931168788433	1.1780931168788433	1.1780931168788433	Inf	434	434	390	609	387	264	418	2.2283100151946105	3.652879537234816	4.5919606420834995	TRUE	6.088469923954178	3	5.979314051622211	6.2768747619976955	13
703-1889	4.770647518042418	41	4.656811382729422	4.030462702896374	0.4506543542519044	18.4465	38.2629	3.89305e-4	-4.72653	1.21274	0.569178	0.164197	0.01	2.79822721043256	South Africa/703	0.575	3.532	0.676	4.749	100	100	100	100	100	100	1	HVTN 703	C	Placebo	1.2318107964642888	1.2283975962420386	1.2498582584448414	Inf	230	230	195	244	200	200	211.55349999999999	1.7917634804084215	2.299968880422312	4.07301083836799	TRUE	4.034548247098469	2	4.296904166605789	4.55926008611311	14
703-1945	6.812667765949616	10	3.8926372523665296	3.477535692559144	1.117744709997532	20.9758	38.2629	0.00149454	-3.83126	1.32715	0.339692	0.133901	0.01	2.79823	South Africa/703	0.857763	2.9477	0.685469	3.70026	0.45131281800000006	1.9495834539999999	0.9467650320000002	3.6365509119999997	0.452036	1.9495834539999999	3	HVTN 703	T2	VRC01 (30mg/kg)	1.030135349330792	0.947433431054146	0.9484712931593634	375	299	174	155	467	146	174	153	4.290465215540937	10.26472183025439	4.690909164197704	TRUE	4.311329952303793	4	4.653987976440974	4.878263209913392	125
703-2117	7.06632219606709	9	3.3295624262900683	3.3957305290495827	1.2870933726646225	20.8354	38.2629	8.22885e-4	-4.06695	1.37294	0.400565	0.134136	0.01	2.79822721043256	South Africa/703	0.575	3.532	0.676	4.749	0.22845304500000002	0.642668322	0.22845304500000002	0.642668322	0.22845304500000002	0.642668322	1	HVTN 703	C	Placebo	1.3403238462526346	1.3403238462526346	1.3403238462526346	394	328	328	285	358	301	328	307.1646	4.21319479401501	10.2100507651054	4.67363813833199	TRUE	4.169850701861499	2	3.4740009761225714	4.169850701861499	0
703-2141	4.930954712723704	39	4.784032555830707	4.17929555088618	0.46686744459095075	17.4195	38.2629	4.20989e-4	-4.78433	1.31398	0.575828	0.164439	0.01	2.79823	Not South Africa/703	0.701558	3.25858	0.666868	5.22054	1.1960365300000002	2.887455728	1.1960365300000002	2.887455728	1.1960365300000002	2.887455728	1	HVTN 703	T1	VRC01 (10mg/kg)	1.5728991084864863	1.5728991084864863	1.5728991084864863	420	391	391	360	468	366	366	373	1.8107758646522065	2.3234670582377395	4.165963775508538	TRUE	4.143608034837595	3	4.580923573815438	4.866801097938912	28
703-2149	6.829419998461827	9	4.017670550190994	3.734571159853382	1.2542925012437989	22.2458	38.2629	0.00114806	-3.89496	1.33547	0.39714699999999997	0.147814	0.01	2.79822721043256	Not South Africa/703	0.575	3.532	0.676	4.749	0.20504893500000004	0.648936837	0.20504893500000004	0.648936837	0.20504893500000004	0.648936837	1	HVTN 703	C	Placebo	1.2032899299257345	1.2032899299257345	1.2032899299257345	258	191	91	77	331	66	191	68.7542	4.158257524905888	10.061070093270464	4.612667887759089	TRUE	3.9804578922761	6	4.421329731412305	4.555058155043869	143
703-2304	7.188940646732453	14	5.516230174080073	5.625984207380418	1.060807452194771	14.7049	38.2629	7.67795e-5	-5.32586	1.4982	0.646974	0.140382	0.01	2.79822721043256	South Africa/703	0.575	3.532	0.676	4.749	0.11352682200000001	0.535736282	0.11352682200000001	0.535736282	0.11352682200000001	0.535736282	1	HVTN 703	C	Placebo	0.8934595048659791	0.8934595048659791	0.8934595048659791	Inf	336	336	319	365	308	336	321.2951	2.639644641353085	4.980327921819302	4.68068005917617	TRUE	7	2	6.5777325459115925	7	0
703-2372	6.511264893497414	17	5.031240192026448	5.0901106223513946	0.7894281633354753	16.3228	38.2629	3.66351e-4	-4.64115	1.35332	0.499535	0.148559	0.01	2.79823	Not South Africa/703	0.6486	3.28459	0.678647	4.29629	0.9440542700000001	3.275585372	0.9440542700000001	3.275585372	0.9440542700000001	3.275585372	1	HVTN 703	T2	VRC01 (30mg/kg)	1.1143234280502865	1.1143234280502865	1.1143234280502865	Inf	439	439	417	523	406	439	422	2.580326029878738	4.685508637809182	4.446345942685384	TRUE	6.487572452956505	4	5.612507153903883	6.487572452956505	0
703-2539	7.421083833202409	8	1.7945034297496418	2.7240701793289914	1.4216981172689158	25.8569	38.2629	3.55788e-4	-4.32474	1.3355	0.456879	0.116022	0.01	2.79822721043256	South Africa/703	0.575	3.532	0.676	4.749	1.765542264	4.251747202000001	1.765542264	4.251747202000001	1.765542264	4.251747202000001	1	HVTN 703	C	Placebo	1.5773561522627333	1.5773561522627333	1.5773561522627333	267	162	162	134	260	132	162	136.1431	4.111760700905307	10.49101611164339	4.617479000248907	TRUE	3.09968064110925	3	2.5816452806628454	3.09968064110925	0
703-2631	6.86519526891021	11	4.54315718816423	4.632618193828484	1.146864357869255	22.3035	38.2629	4.81743e-4	-4.35068	1.36359	0.470911	0.15869	0.01	2.79822721043256	Not South Africa/703	0.575	3.532	0.676	4.749	0.46307527700000006	1.82814201	0.46307527700000006	1.82814201	0.46307527700000006	1.82814201	1	HVTN 703	C	Placebo	1.0095607917319278	1.0095607917319278	1.0095607917319278	403	367	367	328	507	333	367	344.6965	3.435416369269894	7.554501271973485	4.530716206666414	TRUE	4.948510768837657	3	4.780023473987517	4.948510768837657	0
703-2769	6.589203778798435	17	3.795121172924659	4.0419966853481535	0.6862259930000321	7.63131	38.2629	9.1044e-4	-4.17266	1.2228	0.359178	0.120482	0.01	2.79823	South Africa/703	0.5352400742510031	3.532	0.676	4.749	0.11766288300000001	0.40966779300000006	11.75775698	77.55550664	11.75775698	77.55550664	2	HVTN 703	T1	VRC01 (10mg/kg)	0.7348574298181794	1.1112375542660324	0.7348574298181794	Inf	62	57	44	231	28	57	49	2.910545726631453	5.709906395438089	4.523306414112774	TRUE	2.733999286538387	5	4.221101574541027	5.928808440824578	5
703-2788	6.768292919215515	12	4.569252359898526	4.665789768752713	1.0585062109304504	22.4819	38.2629	4.93266e-4	-4.35669	1.34112	0.470102	0.15725	0.01	2.79822721043256	Not South Africa/703	0.575	3.532	0.676	4.749	0.6811865689999997	2.7233643980000006	0.6811865689999997	2.7233643980000006	0.6811865689999997	2.7233643980000006	1	HVTN 703	C	Placebo	1.0003660642185686	1.0003660642185686	1.0003660642185686	71	29	29	-5	197	0	0	6.5181000000000004	3.251652217881333	6.921604284153558	4.499880668116594	TRUE	5.019394648402022	3	4.865437692121392	5.233135773292626	13
703-2805	6.886990551368877	20	4.766437101481104	4.876728771786276	0.6989773952876147	12.4359	38.2629	2.24039e-4	-4.85604	1.30651	0.472034	0.117431	0.01	2.79822721043256	Not South Africa/703	0.575	3.532	0.676	4.749	0.266785523	1.2914179270000001	29.11954205	100	0.266785523	1.2914179270000001	2	HVTN 703	C	Placebo	1.2318107964642888	0.8790421815580733	0.8790421815580733	216	174	174	161	328	146	146	161.5641	2.4807776458636766	4.438366278620849	4.473208804934118	TRUE	5.316316384322129	4	5.65681511883262	7	8
703-2934	7.464086392449752	25	2.7857079848289508	4.290834975900429	0.4978449005508998	21.8437	38.2629	2.27391e-4	-5.08841	1.38386	0.311255	0.0750476	0.01	2.79823	South Africa/703	0.568625	3.53978	0.673635	4.33793	7.357301346999999	23.962114749999998	7.357301346999999	23.962114749999998	7.357301346999999	23.962114749999998	1	HVTN 703	T1	VRC01 (10mg/kg)	1.1740488374241445	1.1740488374241445	1.1740488374241445	Inf	223	223	192	349	194	223	201	2.599475994123467	4.640987925155976	4.716017817623251	TRUE	7	4	4.223283498577315	7	0
703-3000	6.581802101983019	9	4.5433414777854235	3.9307626634346695	1.147408824821855	23.5775	38.2629	0.00203589	-3.66711	1.30995	0.344967	0.157889	0.01	2.79823	South Africa/703	0.568297	3.42668	0.684551	4.59314	0.068549179	0.24931548900000006	0.853268568	3.042210882	0.068549179	0.24931548900000006	2	HVTN 703	T1	VRC01 (10mg/kg)	1.0904837905799318	1.0736749166069086	1.0736749166069086	236	203	203	159	343	167	203	179	4.326140833244498	10.407781968564032	4.624614419378364	TRUE	3.8971320433820944	3	3.6719240085366707	3.8971320433820944	0
704-0029	6.676694228320412	14	4.861757737788034	4.957117242786926	0.9511690885591201	20.2442	38.2629	3.45887e-4	-4.57895	1.35455	0.504333	0.156465	0.01	2.79823	South America/704	0.595019	3.55412	0.679572	5.70449	0.388002958	1.055706922	1.584042657	3.7211697320000003	1.553408589	3.7211697320000003	3	HVTN 704	T2	VRC01 (30mg/kg)	1.6231855691835624	1.3849745822002253	1.5869000146907009	491	407	407	368	575	370	407	386	2.885994151798752	5.688508624822825	4.462523725842144	TRUE	5.85198014545178	5	5.251815719335624	5.85198014545178	0
704-0128	6.752247763428445	13	4.431020024564694	4.5014592202287345	0.9399737788370276	18.2808	38.2629	6.22815e-4	-4.32497	1.34878	0.436499	0.146727	0.01	2.79822721043256	South America/704	0.6425020714413134	3.532	0.676	5.600937920760394	0.057212129000000014	2.0106174629999995	0.057212129000000014	2.0106174629999995	0.057212129000000014	2.0106174629999995	1	HVTN 704	C	Placebo	0.38947075313595125	0.38947075313595125	0.38947075313595125	587	559	559	526	727	531	531	540.7192	3.153438561914294	6.46424383587622	4.546162206585452	TRUE	5.868629158482553	2	5.462038149336396	5.868629158482553	0
704-0175	6.021399941398343	18	4.399114310222687	4.148396678098024	0.6225898461373714	14.6601	38.2629	0.0029518	-3.75753	1.25764	0.332642	0.151881	0.01	2.79823	South America/704	0.66059	3.14298	0.687923	5.53157	1.1565354690000003	3.0285519420000004	1.1565354690000003	3.0285519420000004	1.1565354690000003	3.0285519420000004	1	HVTN 704	T1	VRC01 (10mg/kg)	1.44007283436351	1.44007283436351	1.44007283436351	287	201	201	190	369	174	174	186	2.8716513432981148	5.359151508312756	4.513245730227817	TRUE	5.506695755386063	5	4.747114287839798	5.648343419638865	6
704-0218	5.264086759302673	35	4.964140701649182	4.431469070175504	0.49699610046635584	15.9069	38.2629	4.15461e-4	-4.75395	1.3067	0.545947	0.158594	0.01	2.79823	US or Switzerland/704	0.6825818032069838	3.532	0.676	5.600937920760394	2.3539648929999997	5.783504915999999	2.3539648929999997	5.783504915999999	2.3539648929999997	5.783504915999999	1	HVTN 704	T2	VRC01 (30mg/kg)	1.5421969117634922	1.5421969117634922	1.5421969117634922	142	56	32	22	251	0	56	16	1.9103376343607636	2.6189023222207553	4.2199205672547855	TRUE	4.1176026916900845	8	4.932831632805465	5.211040405732053	24
704-0298	4.248796203395509	62	4.217957429474425	3.3544437684103667	0.3209706482725416	13.8569	38.2629	7.55213e-4	-4.64647	1.2671	0.527857	0.157776	0.01	2.79823	South America/704	0.565511	3.60106	0.680661	4.97686	1.9308166269999998	4.9731009450000006	1.9308166269999998	4.9731009450000006	1.9308166269999998	4.9731009450000006	1	HVTN 704	T1	VRC01 (10mg/kg)	1.465271712362666	1.465271712362666	1.465271712362666	523	462	406	386	631	372	462	392	1.6080636389638512	1.7421851371165749	3.8839172245153497	TRUE	1.792391689498254	6	3.775874765212321	4.616454507601498	29
704-0340	6.085934312366911	16	4.705016229047807	3.9261581922389457	0.6605022268269173	7.86257	38.2629	0.00481925	-3.41225	1.16955	0.29117	0.113884	0.01	2.79823	South America/704	0.646239	3.34665	0.681887	4.63701	2.5647902020000006	11.324744850000002	2.5647902020000006	11.324744850000002	2.5647902020000006	11.324744850000002	1	HVTN 704	T2	VRC01 (30mg/kg)	0.9334602370378066	0.9334602370378066	0.9334602370378066	403	360	332	322	528	303	332	324	3.26844189589215	6.779910552110963	4.587011272718474	TRUE	2.8109042806687006	5	3.6018990882929516	4.656280318241814	70
704-0445	5.891414385037243	40	5.401701768076577	4.806534542126349	0.46040696143004844	12.5127	38.2629	1.62833e-4	-5.19329	1.31783	0.523868	0.122441	0.01	2.79822721043256	South America/704	0.6425020714413134	3.532	0.676	5.600937920760394	92.31587731999998	100	92.31587731999998	100	92.31587731999998	100	1	HVTN 704	C	Placebo	1.2318107964642888	1.2283975962420386	1.2498582584448414	563	501	472	462	668	446	501	459.4873	1.8788606317432033	2.5979198702681208	4.451803152600433	TRUE	2.9633155113861114	6	5.268029374533468	6.0805543389887715	37
704-0478	6.077874179988554	29	4.92044871723424	4.72962812382523	0.5093405116861355	14.965	38.2629	4.29798e-4	-4.70041	1.28378	0.459975	0.129378	0.01	2.79823	South America/704	0.589754	3.73524	0.668026	6.04713	7.948743479000001	22.340170720000003	13.465783350000002	37.845504940000005	13.465783350000002	37.845504940000005	2	HVTN 704	T1	VRC01 (10mg/kg)	1.3415401631674408	1.3415242462320918	1.3415401631674408	476	406	378	365	560	350	406	363	2.10732216247869	3.224195952172582	4.351592274886681	TRUE	4.335136825371625	5	5.025389929205051	5.966944318099292	28
704-0496	6.6670491547505755	13	4.464515577028566	4.542829318703227	0.9440497809595036	21.1595	38.2629	5.86007e-4	-4.29009	1.29599	0.443191	0.151196	0.01	2.79822721043256	South America/704	0.6425020714413134	3.532	0.676	5.600937920760394	4.769420177	12.511435070000001	4.769420177	12.511435070000001	4.769420177	12.511435070000001	1	HVTN 704	C	Placebo	1.4374409682160605	1.4374409682160605	1.4374409682160605	68	56	56	23	222	28	0	34.8405	3.1301194766128004	6.49316307769358	4.477347788416488	TRUE	5.303977516131139	2	5.262105582572986	5.303977516131139	0
704-0513	6.803727458829584	10	4.495287390292922	4.5329771953289635	1.149924682100609	23.784	38.2629	6.56523e-4	-4.22652	1.37069	0.429913	0.166345	0.01	2.79822721043256	South America/704	0.6425020714413134	3.532	0.676	5.600937920760394	1.0919098539999998	2.5847927640000004	1.522427336	3.674549755	1.522427336	3.3841251349999997	3	HVTN 704	C	Placebo	1.5733238348631549	1.6087582576239732	1.735494129773473	422	330	330	286	484	112	330	306.216	3.674784624099781	8.21465868766017	4.568161430777287	TRUE	4.662209897477582	6	4.606013823236762	4.76234840445925	84
704-0562	7.094685769929232	19	3.9850684857326826	4.450200697513143	0.6646975324361734	15.7524	38.2629	2.8969e-4	-4.81099	1.34747	0.424781	0.101563	0.01	2.79823	South America/704	0.64157	3.68252	0.685963	5.67641	2.8634994259999997	8.754720475	7.635506717999999	23.012142519999998	7.635506717999999	20.5029748	4	HVTN 704	T1	VRC01 (10mg/kg)	1.2565975274187249	1.2404779347225392	1.4034718977867562	436	378	378	365	546	350	350	362	2.5648005264740497	4.649769880629847	4.591800567760524	TRUE	6.761739127280728	5	5.181670035119742	6.761739127280728	0
704-0575	6.42535499720068	18	4.719340141384026	4.711191401339811	0.7292071017439212	16.188	38.2629	5.12894e-4	-4.49821	1.31701	0.461148	0.14562	0.01	2.79822721043256	South America/704	0.6425020714413134	3.532	0.676	5.600937920760394	2.02230113	6.087416617999999	2.1497244460000005	6.694073892	2.1497244460000005	6.694073892	3	HVTN 704	C	Placebo	1.2204552716239652	1.257994342625419	1.2204552716239652	159	84	84	71	239	61	56	67.812	2.5812864888147	4.634278171903086	4.438933868957836	TRUE	6.3118392286046365	5	5.272406217951612	6.3118392286046365	0
704-0592	6.5373802604862865	31	5.189942719344775	4.9625164602040535	0.5377615092133893	10.9188	38.2629	2.65666e-4	-5.04113	1.43629	0.477213	0.116228	0.01	2.79823	South America/704	0.724039	3.4048	0.67529	5.50237	0.340634931	0.9807861939999999	0.340634931	0.9807861939999999	0.340634931	0.9807861939999999	1	HVTN 704	T1	VRC01 (10mg/kg)	1.310863142314438	1.310863142314438	1.310863142314438	144	84	61	50	245	56	56	50	2.1268794211670454	3.259581196835618	4.545740553521748	TRUE	2.7067177823367587	3	5.285990895594233	6.697140120090251	23
704-0601	6.136335900916484	22	4.326597461904703	4.091109331368831	0.5797558565519608	10.6954	38.2629	0.00303012	-3.79347	1.27409	0.308353	0.125209	0.01	2.79823	South America/704	0.52707	3.8131	0.668902	6.08826	0.5561912400000001	1.2613935649999999	0.5561912400000001	1.2613935649999999	0.5561912400000001	1.2613935649999999	1	HVTN 704	T2	VRC01 (30mg/kg)	1.692956086730695	1.692956086730695	1.692956086730695	455	425	397	386	593	369	397	386	2.880169340178175	5.384706551692935	4.616374206291759	TRUE	3.7443712273318606	4	4.032613710300973	4.276967038147092	28
704-0644	6.882453062369503	16	5.169729757182904	5.1917259470604735	0.882329653526518	15.6364	38.2629	1.66601e-4	-4.99144	1.41281	0.555985	0.139228	0.01	2.79822721043256	South America/704	0.6425020714413134	3.532	0.676	5.600937920760394	1.018446472	2.4594094179999995	1.018446472	2.4594094179999995	1.018446472	2.4594094179999995	1	HVTN 704	C	Placebo	1.5723990331985354	1.5723990331985354	1.5723990331985354	112	84	84	67	252	61	56	68.3636	2.5869666511264118	4.738919899361248	4.522551805863723	TRUE	6.993990186720753	2	6.543965656773052	6.993990186720753	0
704-0652	6.792936432410581	12	4.3815410426019445	4.3605169228932015	0.9900473265608138	15.8869	38.2629	6.81127e-4	-4.23283	1.32778	0.432898	0.142925	0.01	2.79823	South America/704	0.908133	3.13286	0.674734	5.42832	1.155814666	3.4875964510000004	1.155814666	3.4875964510000004	1.155814666	3.4875964510000004	1	HVTN 704	T2	VRC01 (30mg/kg)	1.255238238994977	1.255238238994977	1.255238238994977	Inf	198	198	167	254	176	198	182	3.287022177420117	7.020796276329161	4.544908739601552	TRUE	6.162517808466698	5	4.670444717558541	6.162517808466698	0
704-0662	6.6808619798549325	14	4.195375458731309	4.273601884932032	0.8641155578667039	18.6169	38.2629	7.4447e-4	-4.21896	1.28576	0.409625	0.138383	0.01	2.79823	US or Switzerland/704	0.71154	3.29832	0.676074	5.8911	4.269079490000001	12.371894150000001	4.269079490000001	12.371894150000001	4.269079490000001	12.371894150000001	1	HVTN 704	T1	VRC01 (10mg/kg)	1.3028726362157543	1.3028726362157543	1.3028726362157543	573	501	501	456	678	453	501	482	3.109528368304434	6.3623329220308555	4.518048254924859	TRUE	5.824647715388707	4	4.753550167722371	5.824647715388707	0
704-0714	6.744197350898236	12	4.695993324484198	4.816499364311877	1.0529360090536148	21.4515	38.2629	4.16466e-4	-4.44704	1.35398	0.492145	0.160288	0.01	2.79823	South America/704	0.5973431398423212	3.532	0.676	5.600937920760394	0.589126682	1.6077384979999998	0.795159015	2.203773742000001	0.589126682	1.6077384979999998	2	HVTN 704	T2	VRC01 (30mg/kg)	1.3599328867901235	1.3808502615165232	1.3808502615165232	273	160	160	116	328	28	0	138	3.139483300762204	6.551148104763408	4.483697285555422	TRUE	5.348141241483061	6	4.9214327153796615	5.348141241483061	0
704-0726	6.6631943484582425	13	4.548172591524416	4.6454557301195445	0.9762886360427437	21.9445	38.2629	5.03917e-4	-4.33224	1.29103	0.460442	0.155305	0.01	2.79822721043256	US or Switzerland/704	0.6425020714413134	3.532	0.676	5.600937920760394	5.635487872999999	18.55134369	5.635487872999999	18.55134369	5.635487872999999	18.55134369	1	HVTN 704	C	Placebo	1.1635271907635196	1.1635271907635196	1.1635271907635196	180	141	141	108	311	113	113	119.0555	3.1203292402577167	6.520878453474332	4.450684111672844	TRUE	5.242586147395691	3	5.093638093420357	5.298162894832551	3
704-0746	6.858822468486395	12	4.987640627316125	5.145008041244115	1.1302660749481064	22.7653	38.2629	2.15011e-4	-4.72592	1.38201	0.555387	0.162056	0.01	2.79822721043256	South America/704	0.6425020714413134	3.532	0.676	5.600937920760394	0.9524249320000001	2.417600207	1.310011858	3.2841209190000002	1.1500589730000004	3.1148359789999995	3	HVTN 704	C	Placebo	1.5083782383701025	1.4882077429084932	1.3913543360172835	527	493	493	420	647	390	110	470.2347	3.0350963831492392	6.310788968508586	4.469191183758958	TRUE	5.4443961510846295	3	5.535734833731776	5.661360178063586	8
704-0751	6.76850731472572	12	4.744056366929173	4.840453343850291	1.070114221537455	21.7234	38.2629	4.00493e-4	-4.46091	1.36087	0.492735	0.161544	0.01	2.79823	South America/704	0.598481	3.70329	0.668613	6.25365	0.545053403	1.491318336	0.7445564689999998	2.207162906	0.557861275	1.580942355	3	HVTN 704	T1	VRC01 (10mg/kg)	1.275721788252942	1.377297824203885	1.3308433680404756	537	506	506	470	677	482	506	484	3.1717844714450063	6.69578815590008	4.491210752430812	TRUE	5.293278560888308	2	5.243312908637385	5.293278560888308	0
704-0826	6.272382725748709	18	4.781299062777703	4.812791165163584	0.7352480843853461	17.3492	38.2629	5.3047e-4	-4.48402	1.31945	0.475086	0.155594	0.01	2.79823	South America/704	0.599168244748751	3.532	0.676	5.600937920760394	1.814328881	4.646549168	1.814328881	4.646549168	1.814328881	4.646549168	1	HVTN 704	T1	VRC01 (10mg/kg)	1.4741395252297878	1.4741395252297878	1.4741395252297878	114	58	58	46	240	28	58	40	2.5476105050145574	4.519048330329704	4.405638451047616	TRUE	6.2208332250326315	3	5.70813091340974	6.2208332250326315	0
704-0847	6.616965272153542	14	4.568133455021322	4.653842718364453	0.892945859331103	19.0245	38.2629	0.00054489199999999995	-4.36474	1.30933	0.453314	0.151227	0.01	2.79822721043256	South America/704	0.6425020714413134	3.532	0.676	5.600937920760394	1.908497567	6.399208679	2.7102576929999995	8.502562750000001	1.908497567	6.399208679	2	HVTN 704	C	Placebo	1.2125123628799415	1.145832269327515	1.145832269327515	64	28	28	-5	196	0	0	8.9755	2.9698175201540282	5.9283042349796755	4.469740390036734	TRUE	5.966956502586291	2	5.36586884205143	5.966956502586291	0
704-0855	6.898375342957756	18	3.16295114292651	3.818473037697913	0.6798420159588489	12.2007	38.2629	7.88005e-4	-4.40757	1.38193	0.388485	0.0994362	0.01	2.79822721043256	South America/704	0.6425020714413134	3.532	0.676	5.600937920760394	0.030738079999999997	0.075841567	0.030738079999999997	0.075841567	0.030738079999999997	0.075841567	1	HVTN 704	C	Placebo	1.5349645110689714	1.5349645110689714	1.5349645110689714	Inf	140	140	119	310	112	112	127.7993	2.7499826658914728	5.122793135241098	4.685700875370652	TRUE	5.339999677628228	5	4.551974641091444	6.671829159073385	5
704-0892	6.0091097763517505	28	4.860571116753657	4.716966418656294	0.5449922004957028	15.0596	38.2629	5.77143e-4	-4.58357	1.31829	0.457271	0.139431	0.01	2.79823	South America/704	0.597823	3.46047	0.67889	5.35866	0.34253074099999997	1.0354344069999997	1.9846575050000002	5.396712138	0.5276620409999999	1.4696519879999999	4	HVTN 704	T2	VRC01 (30mg/kg)	1.3858182672537716	1.2531871776193682	1.3533736763929394	292	180	180	161	339	112	180	164	2.191836351956942	3.422259633688834	4.380840960662001	TRUE	4.900454525040908	3	5.0429093797844695	5.590413791480256	34
704-0893	6.766379243186969	13	3.9245810237690844	4.036023587828772	0.8676042571909139	15.6777	38.2629	8.77897e-4	-4.17664	1.32125	0.389835	0.131654	0.01	2.79823	South America/704	0.540589	3.71914	0.6776	5.82213	0.26918780600000003	0.814027848	1.255081231	3.5778814839999997	1.255081231	3.5778814839999997	3	HVTN 704	T1	VRC01 (10mg/kg)	1.3233422243237214	1.2527677620003055	1.3233422243237214	440	407	407	373	572	386	386	391	3.225567886903213	6.781654395288268	4.595339996963	TRUE	6.420226973982236	3	5.011725051126632	6.420226973982236	0
704-0911	6.2008785852118935	19	4.375717428131802	4.336128122558105	0.6468071122781781	15.5686	38.2629	0.00144409	-4.07296	1.28121	0.380978	0.145655	0.01	2.79822721043256	US or Switzerland/704	0.6425020714413134	3.532	0.676	5.600937920760394	1.2531082849999997	3.640640595	1.2531082849999997	3.640640595	1.2531082849999997	3.640640595	1	HVTN 704	C	Placebo	1.2998143814560024	1.2998143814560024	1.2998143814560024	397	340	340	306	508	311	340	324.4314	2.697754495740379	4.884340009843033	4.4828419799012105	TRUE	5.847705271441136	4	5.19860350786315	6.088862613711748	3
704-0925	7.085672401098445	15	4.794393984525316	4.928091262191278	0.8878548957698389	14.4529	38.2629	2.73684e-4	-4.75188	1.39293	0.478586	0.126237	0.01	2.79823	South America/704	1.00714	2.85652	0.673182	5.94014	0.9324693629999999	2.9652926199999996	0.9324693629999999	2.9652926199999996	0.9324693629999999	2.9652926199999996	1	HVTN 704	T1	VRC01 (10mg/kg)	1.1982891434392833	1.1982891434392833	1.1982891434392833	317	281	281	247	371	252	281	266	2.8551626996398536	5.55764302483685	4.574295530766948	TRUE	7	2	6.244290868213512	7	0
704-0941	6.68551035998433	14	4.37637336314225	4.4299145644768	0.870245697890535	17.7886	38.2629	7.00593e-4	-4.26723	1.32035	0.42183	0.143563	0.01	2.79823	US or Switzerland/704	0.66203	3.31791	0.674947	6.4474	1.522672937	4.525145207999999	1.522672937	4.525145207999999	1.522672937	4.525145207999999	1	HVTN 704	T2	VRC01 (30mg/kg)	1.2727844349126014	1.2727844349126014	1.2727844349126014	318	301	301	285	470	273	273	283	3.0630246731871487	6.3616063228187985	4.5331662629325535	TRUE	6.06761682317778	2	5.466428524463874	6.06761682317778	0
704-0944	7.044556478786053	11	4.972071465415769	5.1327598172760815	1.2232123955049907	20.999	38.2629	2.28094e-4	-4.74052	1.45398	0.551542	0.160904	0.01	2.79822721043256	South America/704	0.6425020714413134	3.532	0.676	5.600937920760394	0.06923801399999999	0.27765896600000006	0.06923801399999999	0.27765896600000006	0.06923801399999999	0.27765896600000006	1	HVTN 704	C	Placebo	0.9981645078705341	0.9981645078705341	0.9981645078705341	460	412	412	399	568	384	384	391.001	3.217804619602842	6.836244638348797	4.554244936872	TRUE	5.538333649384928	4	5.408742587364038	5.538333649384928	0
704-0985	6.299590236693478	20	5.159765808325338	5.122892805715806	0.7584379333619495	18.1766	38.2629	1.84356e-4	-4.88508	1.28787	0.55908	0.149951	0.01	2.79823	South America/704	0.79655	2.8873	0.685532	5.45939	56.826038790000005	100	56.826038790000005	100	56.826038790000005	100	1	HVTN 704	T1	VRC01 (10mg/kg)	1.2318107964642888	1.2283975962420386	1.2498582584448414	246	204	204	171	365	176	176	185	2.3565821230627986	4.0804570753432445	4.369343583064282	TRUE	6.386088198090604	3	6.101810493986505	6.386088198090604	0
704-1109	7.095497547110133	14	5.168711248386206	5.297328915825586	1.0240857048980405	14.8817	38.2629	1.25385e-4	-5.01785	1.39372	0.576504	0.139687	0.01	2.79822721043256	South America/704	0.6425020714413134	3.532	0.676	5.600937920760394	3.306569552	8.658391126999998	3.306569552	8.658391126999998	3.306569552	8.658391126999998	1	HVTN 704	C	Placebo	1.440129781731047	1.440129781731047	1.440129781731047	407	354	354	317	523	320	320	339.1183	2.776372245288915	5.468549372808531	4.522823153508749	TRUE	7	4	6.036164850807815	7	0
704-1168	7.074915675393981	17	5.085146599388519	5.18337514559205	0.8506190717472534	15.7729	38.2629	1.23061e-4	-5.0466	1.33275	0.542047	0.124038	0.01	2.79823	South America/704	0.735822	3.50385	0.683084	5.67886	12.018203469999998	81.72338199	13.91724277	100	13.91724277	100	2	HVTN 704	T2	VRC01 (30mg/kg)	1.2318107964642888	0.723189296326583	1.2498582584448414	153	136	136	115	310	108	108	120	2.569271800687493	4.819951427715621	4.491406252582008	TRUE	7	2	6.681521726492415	7	0
704-1180	6.865868767737493	11	4.245323409719804	4.277160249109551	1.0345402780184119	17.1114	38.2629	7.40055e-4	-4.24787	1.38934	0.421055	0.145621	0.01	2.79822721043256	South America/704	0.6425020714413134	3.532	0.676	5.600937920760394	0.144360011	0.43359672200000005	0.15214343400000005	0.46178598500000007	0.15214343400000005	0.46178598500000007	2	HVTN 704	C	Placebo	1.2486013204674635	1.2604914709944983	1.2486013204674635	156	107	107	94	280	78	107	89.8886	3.457019339559943	7.39464314850021	4.6207240616282	TRUE	5.7340930263369145	3	4.651228002224841	5.7340930263369145	0
704-1183	6.849945889395355	12	4.081512548667553	4.149024399257971	0.9814392966922695	17.0471	38.2629	7.71755e-4	-4.22527	1.36198	0.408889	0.139242	0.01	2.79822721043256	US or Switzerland/704	0.6425020714413134	3.532	0.676	5.600937920760394	0.45266233	1.056513493	0.45266233	1.056513493	0.45266233	1.056513493	1	HVTN 704	C	Placebo	1.6355850510180345	1.6355850510180345	1.6355850510180345	581	561	561	536	757	540	540	543.9529	3.4002584972749803	7.222294070305446	4.612513116247066	TRUE	5.850097047674402	2	5.051122951246455	5.850097047674402	0
704-1225	3.759062798006005	75	3.7570061722421717	2.95578562354472	0.3078128983780208	14.3534	38.2629	3.56745e-4	-4.98306	1.27531	0.638729	0.154772	0.01	2.79823	US or Switzerland/704	0.920073	2.76131	0.685433	5.28089	2.0442653289999995	5.757467449	3.3754867929999994	9.58784205	3.3754867929999994	9.58784205	2	HVTN 704	T1	VRC01 (10mg/kg)	1.327923754384727	1.3388208108751678	1.327923754384727	155	127	127	42	283	106	106	112	1.4819147062025064	1.4309534862501114	3.6550018091545486	TRUE	1.6334684555795864	3	2.7136491535163962	3.3679147387937527	26
704-1236	6.061332912353665	32	4.99024936201519	4.689284323602356	0.4647897757944031	12.0205	38.2629	5.31479e-4	-4.71894	1.34805	0.430368	0.12919	0.01	2.79823	South America/704	0.724024	3.40947	0.674926	5.52855	0.6628734879999999	2.2526131159999996	2.426247748	6.382169275	0.6628734879999999	2.2526131159999996	2	HVTN 704	T2	VRC01 (30mg/kg)	1.4333629561335535	1.1332766835778822	1.1332766835778822	Inf	112	83	74	279	61	112	70	2.0799821915068106	3.096235356524158	4.426653338834814	TRUE	3.252124552505644	7	4.871353759204156	5.95819584310478	29
704-1328	6.257431901343951	18	5.678980079390909	5.457738753416918	0.8202719032481618	17.6636	38.2629	7.23201e-5	-5.36898	1.40229	0.687953	0.147939	0.01	2.79823	South America/704	0.6600265605617374	3.532	0.676	5.600937920760394	2.3580948929999996	9.726259289	2.3580948929999996	9.726259289	2.3580948929999996	9.726259289	1	HVTN 704	T2	VRC01 (30mg/kg)	0.9783475654182493	0.9783475654182493	0.9783475654182493	Inf	66	66	31	246	36	66	48	2.192337126588825	3.6102914253593816	4.654522738140942	TRUE	6.330588876426752	7	5.928076022139458	6.330588876426752	0
704-1332	6.703246758167076	14	4.943611576450838	5.062499489898648	0.9703494504406509	20.2649	38.2629	2.80097e-4	-4.6772	1.37693	0.528402	0.158514	0.01	2.79823	South America/704	0.499412	4.03648	0.679344	5.83353	0.954448045	2.420430079	0.954448045	2.420430079	0.954448045	2.420430079	1	HVTN 704	T1	VRC01 (10mg/kg)	1.4897303433892288	1.4897303433892288	1.4897303433892288	346	260	260	227	428	232	232	239	2.83638489339679	5.629983689500046	4.466991041338578	TRUE	5.924622966504489	4	5.3852557949607185	5.924622966504489	0
704-1350	7.235947649100707	7	2.5747028366158133	2.729143547782477	1.6085216857246047	30.3051	38.2629	7.02494e-4	-4.00267	1.36857	0.431358	0.126982	0.01	2.79823	South America/704	0.6335279961132215	3.532	0.676	5.600937920760394	0.29271428000000005	0.697293677	0.29271428000000005	0.697293677	0.29271428000000005	0.697293677	1	HVTN 704	T2	VRC01 (30mg/kg)	1.5970954960247257	1.5970954960247257	1.5970954960247257	411	392	392	364	449	314	0	361	4.728971494036519	12.748807704480612	4.667492513623833	TRUE	2.2430380486862944	2	2.196128580670837	2.2430380486862944	0
704-1429	6.205728093968491	12	4.785204548232802	4.4214939007813845	0.8117450920308429	15.2597	38.2629	0.00736056	-3.33059	1.34061	0.237183	0.144215	0.01	2.79822721043256	US or Switzerland/704	0.6425020714413134	3.532	0.676	5.600937920760394	0.307160818	0.7459171659999999	0.37290389300000004	0.8658609160000001	0.37290389300000004	0.8658609160000001	2	HVTN 704	C	Placebo	1.6456416151686064	1.5624740808383806	1.6456416151686064	233	160	160	129	301	136	160	144.7403	4.422442131311447	9.751594451383944	4.818027288187696	TRUE	5.860274505080314	5	4.812250607339017	5.860274505080314	0
704-1481	6.516950591369218	22	4.997601774448262	4.978051842687401	0.6479248183581863	14.5629	38.2629	2.42684e-4	-4.84258	1.29115	0.492513	0.128815	0.01	2.79823	South America/704	0.812265	3.04719	0.679604	5.52071	0.29987479700000014	0.738865277	100	100	0.29987479700000014	0.881290793	3	HVTN 704	T2	VRC01 (30mg/kg)	1.2318107964642888	1.5373368526699085	1.2859603896034888	602	560	560	549	721	533	533	545	2.315548662386955	3.909859972789971	4.403169572002875	TRUE	5.5607588240884365	3	5.995244666968046	6.702482752047713	8
704-1551	6.458402281690264	12	4.98632097314723	4.436711084518723	0.8273595890110953	22.1989	38.2629	0.00510918	-3.56166	1.41511	0.220823	0.14235	0.01	2.79823	South America/704	0.689551	3.24819	0.689548	4.25634	0.5686075580000001	1.5613665999999997	0.7843091389999999	2.279785855	0.5686075580000001	1.5613665999999997	2	HVTN 704	T1	VRC01 (10mg/kg)	1.2992041083314458	1.372397123414036	1.372397123414036	Inf	332	332	304	501	298	332	309	4.746709305693226	10.522151184977417	4.931223407787367	TRUE	4.5910311984737	7	4.8269837869039405	5.511827233142106	169
704-1651	6.7801156416635235	22	5.429366392336985	5.410636639619109	0.757245365126985	14.9473	38.2629	1.10249e-4	-5.24778	1.42181	0.584639	0.127368	0.01	2.79823	South America/704	0.86375	3.0314	0.67852	5.72694	0.8585990240000001	2.059767301	1.655318105	4.58047076	0.8585990240000001	2.059767301	2	HVTN 704	T1	VRC01 (10mg/kg)	1.3620383913933936	1.5842526271674011	1.5842526271674011	410	368	368	347	544	329	368	353	2.2952358038498715	3.853164984070932	4.583189550662183	TRUE	6.301739053704626	3	6.402251318577871	6.871487410805971	13
704-1654	6.188370303479764	19	4.435891131993465	4.458051544467523	0.677132512581519	17.8885	38.2629	9.05009e-4	-4.16926	1.20715	0.41111	0.148817	0.01	2.79823	South America/704	0.641038	3.607	0.664501	6.43949	1.1068693929999998	3.142920263	25.439375420000005	100	25.439375420000005	100	2	HVTN 704	T2	VRC01 (30mg/kg)	1.2318107964642888	1.328355831632185	1.2498582584448414	526	518	518	426	701	382	0	500	2.6470835362348737	4.878980785073221	4.369189656864941	TRUE	6.135517777719668	2	5.98060758182767	6.135517777719668	0
704-1706	7.043957258734393	15	5.295855817372247	5.328371335895566	0.9461312081549754	5.71691	38.2629	1.34783e-4	-5.10458	1.46094	0.542853	0.144516	0.01	2.79822721043256	South America/704	0.6425020714413134	3.532	0.676	5.600937920760394	0.514196071	1.342693581	0.514196071	1.342693581	0.514196071	1.342693581	1	HVTN 704	C	Placebo	1.4443148627515556	1.4443148627515556	1.4443148627515556	Inf	61	56	45	177	28	56	50.28309	2.742886579156743	5.165265930532285	4.604443870832045	TRUE	2.7007037171450192	5	5.450767700379176	6.834637224662612	12
704-1712	6.929746459860426	16	3.669388939001508	4.103783311874533	0.7753125716971488	21.2664	38.2629	4.37859e-4	-4.46403	1.2578	0.414518	0.112753	0.01	2.79823	US or Switzerland/704	0.53907	3.7181	0.675353	5.80101	13.657953079999999	39.24393611000001	13.657953079999999	39.24393611000001	13.657953079999999	39.24393611000001	1	HVTN 704	T1	VRC01 (10mg/kg)	1.3134318063987864	1.3134318063987864	1.3134318063987864	Inf	166	166	151	334	137	166	144	2.8703954272122054	5.700886199974948	4.519434305455859	TRUE	5.682668442390138	6	4.402453997890652	5.682668442390138	0
704-1716	7.2604150751608625	14	5.517969539523494	5.638391616772773	1.0455534642493216	15.3054	38.2629	7.26805e-5	-5.2926	1.44233	0.635007	0.133503	0.01	2.79823	South America/704	0.703804	3.70796	0.672655	5.13722	1.793445532	4.780445852	1.793445532	4.780445852	1.793445532	4.780445852	1	HVTN 704	T2	VRC01 (30mg/kg)	1.4140159042801608	1.4140159042801608	1.4140159042801608	251	162	162	130	334	138	162	146	2.6465227379372536	5.088427928279414	4.635089829069777	TRUE	7	5	6.159388716027624	7	0
704-1731	7.326436901760083	7	1.8389752431021194	2.470596094477177	1.5552796118828698	22.3471	38.2629	5.75002e-4	-4.10074	1.36357	0.437809	0.117517	0.01	2.79823	US or Switzerland/704	0.591586	3.65274	0.675419	5.69719	0.349815007	0.9004151469999999	0.365279902	0.9994494420000001	0.365279902	0.9994494420000001	2	HVTN 704	T1	VRC01 (10mg/kg)	1.3772860086725522	1.4662776545447218	1.3772860086725522	Inf	161	161	105	167	92	62	138	4.552415806625422	12.103918934891018	4.669985887632379	TRUE	3.409087369447835	2	2.917799315406205	3.409087369447835	0
704-1739	5.5440050772328275	48	5.300150813565019	4.643032536473554	0.4895861493113022	13.7936	38.2629	4.54052e-4	-4.56148	1.27928	0.468854	0.14428	0.01	2.79823	South America/704	0.582549	3.44189	0.681885	5.40111	0.20250774700000002	10	0.472909346	32.11403387	0.20250774700000002	32.11403387	2	HVTN 704	T2	VRC01 (30mg/kg)	0.3286502626057738	0.35549999707105984	0.2736321374708019	622	538	510	496	720	482	510	496	2.0442187745253366	4.080438421280104	4.368789403888963	TRUE	3.8675264111997434	6	5.185665001177818	5.640261749652353	84
704-1747	6.871179095188639	12	4.59436851303617	3.9890460298428474	0.9955413334712225	13.8555	38.2629	9.2185e-4	-4.16161	1.38946	0.384479	0.140583	0.01	2.79823	South America/704	0.609498	3.49834	0.678985	6.26367	0.13126789800000002	0.403671324	0.13126789800000002	0.403671324	0.13126789800000002	0.403671324	1	HVTN 704	T2	VRC01 (30mg/kg)	1.2340598336249682	1.2340598336249682	1.2340598336249682	Inf	450	450	394	456	384	450	436	3.5893256418977955	7.9317161310741735	4.672266552426724	TRUE	6.361984182914986	2	5.518917908525481	6.361984182914986	0
704-1775	6.892110878807417	12	4.014713655427606	4.111839023783729	0.9712369851140669	15.0256	38.2629	7.71419e-4	-4.25707	1.38591	0.407834	0.135732	0.01	2.79822721043256	South America/704	0.6425020714413134	3.532	0.676	5.600937920760394	0.09460374200000002	0.483295241	0.09460374200000002	0.483295241	0.09460374200000002	0.483295241	1	HVTN 704	C	Placebo	0.8500020022902016	0.8500020022902016	0.8500020022902016	Inf	28	28	-5	35	0	0	12.9744	3.381451730640572	7.114039734123236	4.643137903133245	TRUE	6.444782625647993	2	5.729565462256589	6.444782625647993	0
704-1783	6.973624918476612	10	4.226929429121336	4.249886277123333	1.183399042646202	20.413	38.2629	6.44343e-4	-4.25226	1.40213	0.436991	0.149897	0.01	2.79822721043256	South America/704	0.6425020714413134	3.532	0.676	5.600937920760394	0.11439252400000001	0.326719023	0.11439252400000001	0.326719023	0.11439252400000001	0.326719023	1	HVTN 704	C	Placebo	1.3209536308646683	1.3209536308646683	1.3209536308646683	372	338	338	327	506	309	338	317.587	3.708062735036195	8.343157445466407	4.625073786832153	TRUE	4.828511669861915	2	4.4677929506369924	4.828511669861915	0
704-1802	6.499570400349313	11	4.686200509058541	4.243724977368158	0.9227815708414886	24.0898	38.2629	0.00215547	-3.76333	1.38443	0.332038	0.176928	0.01	2.79823	South America/704	0.616235	3.52098	0.679421	5.43135	0.7898503669999999	1.8294984429999999	0.861519139	2.3904100369999997	0.7898503669999999	1.8294984429999999	2	HVTN 704	T2	VRC01 (30mg/kg)	1.3584157013857123	1.6504415681790383	1.6504415681790383	256	169	142	135	339	115	169	117	3.7791444679268293	9.714496021968259	4.676197657071799	TRUE	4.287577809078705	7	4.531902508490805	4.992014180770463	68
704-1835	6.9623614131692655	12	4.706756148913793	4.84744337907694	1.1094356235101541	23.2317	38.2629	2.55491e-4	-4.57314	1.30577	0.502113	0.150329	0.01	2.79822721043256	South America/704	0.6425020714413134	3.532	0.676	5.600937920760394	100	100	100	100	100	100	2	HVTN 704	C	Placebo	1.2318107964642888	1.2283975962420386	1.2498582584448414	472	389	389	341	568	335	389	365.7683	3.2095337573616978	7.006529823044327	4.45240214032426	TRUE	5.325217958798295	4	5.075165467920977	5.800965764349737	60
704-1930	6.581477269519243	19	4.862083469804653	4.900956745453371	0.7275476869594324	14.5433	38.2629	4.2652e-4	-4.68108	1.41209	0.477419	0.14005600000000001	0.01	2.79822721043256	South America/704	0.6425020714413134	3.532	0.676	5.600937920760394	0.110397624	0.358393808	0.11893235199999999	0.451843678	0.11893235199999999	0.451843678	2	HVTN 704	C	Placebo	1.038592796229408	1.17727626793374	1.038592796229408	388	365	365	351	528	333	365	350.4567	2.5239185850572188	4.397652892230784	4.526780264910414	TRUE	6.088531913926248	2	6.186572450201348	6.284612986476449	10
704-1941	6.499402645743567	22	5.046649164390278	5.0238117142589305	0.6726495206976915	13.6793	38.2629	2.72559e-4	-4.83744	1.35798	0.503496	0.136979	0.01	2.79823	US or Switzerland/704	0.646925	3.69216	0.675235	5.30011	2.303815792	6.912269694000002	2.303815792	6.912269694000002	2.303815792	6.912269694000002	1	HVTN 704	T2	VRC01 (30mg/kg)	1.2617228713506015	1.2617228713506015	1.2617228713506015	318	258	258	248	399	237	237	244	2.335958022899271	4.019143336297191	4.4506501090641555	TRUE	5.401117812681338	5	5.609525046536396	6.472927793671287	4
704-1969	6.645821653261585	35	4.363712775110387	4.553211023851493	0.5312699715339129	11.9171	38.2629	0.00114782	-4.3825	1.42566	0.282037	0.101831	0.01	2.79823	US or Switzerland/704	0.560711	3.86951	0.671057	6.35311	0.11997859699999998	0.36458199500000005	0.18520703700000002	0.46529424999999996	0.18520703700000002	0.46529424999999996	2	HVTN 704	T2	VRC01 (30mg/kg)	1.5048858639330107	1.2472978469491485	1.5048858639330107	570	559	538	530	749	515	538	526	2.883688918595478	5.675840367592738	4.866181848215651	TRUE	3.6604860157849677	2	5.330243007892484	7	21
704-1991	7.131144715677658	11	5.032811545452344	5.202300891892042	1.2417980754704845	23.7589	38.2629	1.56545e-4	-4.83484	1.40262	0.573699	0.15442	0.01	2.79822721043256	South America/704	0.6425020714413134	3.532	0.676	5.600937920760394	1.4076163479999997	4.184128944999999	1.6049872090000001	4.217798685000001	1.6049872090000001	4.217798685000001	2	HVTN 704	C	Placebo	1.4347938864224266	1.2725292248123634	1.4347938864224266	644	578	578	540	742	543	518	554.2411	3.164546348294985	6.847101296633461	4.5083566734225435	TRUE	5.304878117698279	5	5.384795534647439	5.600059809237831	52
704-2061	5.739545795369181	43	4.587263872018494	4.14979032478683	0.33135742166363846	11.914	38.2629	0.00172522	-4.33314	1.3228	0.346662	0.115222	0.01	2.79823	South America/704	0.721985	3.38227	0.668817	5.85081	0.505979342	1.4383301099999999	0.505979342	1.4383301099999999	0.505979342	1.4383301099999999	1	HVTN 704	T1	VRC01 (10mg/kg)	1.3269247852481645	1.3269247852481645	1.3269247852481645	Inf	340	312	292	372	291	312	300	1.9558515835702743	2.716184861027313	4.459410219075482	TRUE	1.6334684555795864	4	4.421641710661981	5.997807367294276	42
704-2065	6.8873180460001455	15	4.851828880320078	4.957700971072102	0.9094173933046634	15.0815	38.2629	3.05206e-4	-4.72214	1.41659	0.500636	0.141831	0.01	2.79822721043256	South America/704	0.6425020714413134	3.532	0.676	5.600937920760394	0.194071885	0.6736221929999999	0.233141858	0.713815696	0.233141858	0.713815696	2	HVTN 704	C	Placebo	1.2388936455598067	1.1139898226620606	1.2388936455598067	171	87	87	55	254	65	59	71.9185	2.816524167867799	5.387470482966749	4.548755055317061	TRUE	6.991669007379948	4	5.506894469857185	6.991669007379948	0
704-2095	6.943172167376599	12	4.967978453178275	5.124508721549133	1.15597008803849	21.0883	38.2629	2.29425e-4	-4.72522	1.41649	0.549238	0.160408	0.01	2.79822721043256	South America/704	0.6425020714413134	3.532	0.676	5.600937920760394	0.322777513	0.9488824770000001	0.322777513	0.9488824770000001	0.322777513	0.9488824770000001	1	HVTN 704	C	Placebo	1.28560371747907	1.28560371747907	1.28560371747907	377	321	321	257	488	236	321	299.9117	3.1046797345385606	6.4851306420747665	4.512107194907101	TRUE	5.655529316054156	5	5.358532376172656	5.655529316054156	0
704-2150	7.1959841971102	8	2.7688385130117252	3.082941366646075	1.4890412561729323	29.7479	38.2629	4.41255e-4	-4.11484	1.27068	0.489777	0.129008	0.01	2.79823	South America/704	0.620681	3.52852	0.681943	5.77105	2.681691026	18.234906480000003	2.681691026	18.234906480000003	2.681691026	18.234906480000003	1	HVTN 704	T1	VRC01 (10mg/kg)	0.7231997006340787	0.7231997006340787	0.7231997006340787	Inf	563	563	523	731	535	507	533	4.040243327418258	11.020518309433237	4.502764099839489	TRUE	2.651278013998144	7	2.823393283566207	3.8345478576809486	168
704-2164	6.999828686561448	13	5.09072475976015	5.240334338288335	1.0987307441447978	20.3253	38.2629	1.49573e-4	-4.88141	1.37323	0.574271	0.150462	0.01	2.79823	South America/704	0.7420609555140957	3.532	0.676	5.600937920760394	3.8390224659999994	11.08597799	4.573355917	11.649932439999999	4.573355917	11.649932439999999	2	HVTN 704	T2	VRC01 (30mg/kg)	1.482583553387743	1.3072535035456179	1.482583553387743	75	28	28	3	190	0	0	7	2.9132617599439947	6.010352682796825	4.479489643521474	TRUE	6.136381875629796	4	5.634200337105239	6.136381875629796	0
704-2189	7.212674462634631	8	2.52619554768506	2.812382209846063	1.4203380457112746	25.64	38.2629	6.50759e-4	-4.03865	1.34406	0.430467	0.125202	0.01	2.79823	US or Switzerland/704	0.6706273615994449	3.532	0.676	5.600937920760394	0.629663037	1.6928891660000003	0.629663037	1.6928891660000003	0.629663037	1.6928891660000003	1	HVTN 704	T1	VRC01 (10mg/kg)	1.401703144227516	1.401703144227516	1.401703144227516	99	28	28	0	196	0	0	2	4.299528293019615	11.997755297527002	4.642415581525514	TRUE	3.0666985504229953	5	2.323672616158273	3.0666985504229953	0
704-2315	7.147785957292996	15	5.468726856346947	5.566381467973861	1.0029748159764902	15.0651	38.2629	7.71919e-5	-5.29068	1.44679	0.631294	0.136551	0.01	2.79823	South America/704	0.728054	3.47502	0.680183	4.86524	1.171646593	3.424274294	1.171646593	3.424274294	1.171646593	3.424274294	1	HVTN 704	T1	VRC01 (10mg/kg)	1.2926069097567425	1.2926069097567425	1.2926069097567425	429	371	371	360	539	343	343	355	2.5887602542975063	4.890538185661569	4.637012267518791	TRUE	7	4	6.279720024347222	7	0
704-2407	6.408898637161679	22	4.656873627503549	4.719015547196119	0.6587916950106376	14.0734	38.2629	6.79865e-4	-4.4721	1.36224	0.417876	0.132851	0.01	2.79823	US or Switzerland/704	0.641644	3.68456	0.663129	7.33571	0.30781463700000006	0.9048746010000001	0.5626756630000002	1.4397349789999998	0.5626756630000002	1.4397349789999998	3	HVTN 704	T1	VRC01 (10mg/kg)	1.4755489002752613	1.2856312379184909	1.4755489002752613	397	386	386	376	526	357	386	371	2.5765243637122914	4.546947438559053	4.545307194652845	TRUE	5.833465860170692	2	6.178905022799404	6.524344185428116	6
704-2408	4.622072817658009	87	4.617103772828176	3.6136990052828475	0.331029038527237	12.8057	38.2629	7.70173e-4	-4.66204	1.31757	0.497267	0.15182	0.01	2.79823	South America/704	0.6564153631062398	3.532	0.676	5.600937920760394	0.622063437	1.5327171080000002	0.622063437	1.5327171080000002	0.622063437	1.5327171080000002	1	HVTN 704	T2	VRC01 (30mg/kg)	1.53732884849394	1.53732884849394	1.53732884849394	106	56	28	17	224	0	56	15	1.6656967756300678	1.9651790155794988	4.068835796288294	TRUE	1.7481880270062005	6	3.975862872305516	4.79927850295274	28
704-2495	6.33659485555394	15	4.113399689508166	3.8414670092284817	0.7119882502140915	11.9292	38.2629	0.00237463	-3.75862	1.23521	0.327576	0.127658	0.01	2.79823	South America/704	0.602302	3.79188	0.669766	5.59524	3.360016563	7.404463684000001	3.360016563	7.404463684000001	3.360016563	7.404463684000001	1	HVTN 704	T1	VRC01 (10mg/kg)	1.7544984711841498	1.7544984711841498	1.7544984711841498	470	421	421	408	590	393	393	409	3.1735055382997888	6.408140439108854	4.573522004610412	TRUE	5.406637247175796	4	4.539638942333914	5.640763587020517	8
704-2531	6.094173185830065	19	4.410001843508162	4.345870187180663	0.6337595007018988	16.5297	38.2629	0.001555	-4.01855	1.26205	0.382699	0.151514	0.01	2.79823	US or Switzerland/704	0.48197	4.87139	0.672545	6.96215	1.120027096	4.753741609	1.120027096	4.753741609	1.120027096	4.753741609	1	HVTN 704	T1	VRC01 (10mg/kg)	0.9589889099761171	0.9589889099761171	0.9589889099761171	359	308	308	294	449	288	263	291	2.6560260170575276	4.897363340258044	4.4494078340727485	TRUE	5.867103753906647	4	5.135107088255424	5.867103753906647	0
704-2536	6.387502874415197	26	4.6780203804091265	4.256725659809705	0.480201480041528	12.6473	38.2629	7.46533e-4	-4.47555	1.3671	0.431203	0.122271	0.01	2.79823	South America/704	0.6570200186847975	3.532	0.676	5.600937920760394	0.230997571	0.5490796250000001	0.23694509600000005	0.7687620839999999	0.23694509600000005	0.5490796250000001	2	HVTN 704	T2	VRC01 (30mg/kg)	1.1778671362588018	1.6011045110703592	1.6495354502623676	111	56	28	12	225	0	56	15	2.1136320481108157	4.025958212760433	4.5343831760642	TRUE	3.7695988483874463	4	4.387161384106042	5.617103132962988	28
704-2541	7.073064539427662	8	3.2282841867107317	3.2570365395519656	1.356897490021365	23.5881	38.2629	8.27893e-4	-4.01467	1.35549	0.403979	0.133933	0.01	2.79822721043256	US or Switzerland/704	0.6425020714413134	3.532	0.676	5.600937920760394	0.21273873300000004	0.6111281829999999	0.40822208800000004	1.082499401	0.35271553299999997	0.800227986	3	HVTN 704	C	Placebo	1.4215246506497843	1.313721841449923	1.6921819884920701	232	204	204	167	239	170	170	180.4119	4.358831746257517	10.902774916738368	4.657435972994264	TRUE	3.5811528919662887	2	3.2565595033472308	3.5811528919662887	0
704-2544	4.930992299515168	47	4.768911987049429	4.015538142496926	0.3853350526693854	14.0234	38.2629	5.64018e-4	-4.69741	1.27134	0.503135	0.148932	0.01	2.79822721043256	US or Switzerland/704	0.6425020714413134	3.532	0.676	5.600937920760394	0.9490716200000001	2.410747158	5.057970349999999	14.77160604	0.9490716200000001	2.410747158	2	HVTN 704	C	Placebo	1.293496900182748	1.4871088330074822	1.4871088330074822	370	315	285	269	456	264	315	270.9766	1.7658681122748079	2.1978727925946484	4.121049355020623	TRUE	2.5921767573958667	4	4.282032873011283	4.913066434944792	72
704-2624	6.880841926033159	14	3.3562962467129855	3.815804074510187	0.8358166471547152	14.4621	38.2629	5.98962e-4	-4.27703	1.24381	0.394077	0.116638	0.01	2.79823	South America/704	0.608074	3.66143	0.679432	6.22292	6.433924509	100	6.433924509	100	6.433924509	100	1	HVTN 704	T1	VRC01 (10mg/kg)	1.2318107964642888	1.2283975962420386	1.2498582584448414	577	476	476	431	651	451	451	461	3.120947548714376	6.529045393973418	4.535040972559657	TRUE	6.999743342996145	3	5.256823783180708	6.999743342996145	0
704-2625	6.942272383796498	20	4.923913513155977	5.008436726510938	0.7016022464477908	14.1718	38.2629	1.72181e-4	-4.98067	1.32003	0.495037	0.115434	0.01	2.79823	South America/704	0.643201	3.32327	0.681569	5.76193	100	100	100	100	100	100	1	HVTN 704	T1	VRC01 (10mg/kg)	1.2318107964642888	1.2283975962420386	1.2498582584448414	218	177	177	165	336	145	177	162	2.4172723381237984	4.263705117561743	4.479436147459728	TRUE	6.24741028170171	3	6.175246936990748	7	7
704-2643	6.123308711282103	20	4.528618600393428	4.53414565086387	0.638525073116726	16.9921	38.2629	7.91223e-4	-4.26185	1.21326	0.423504	0.147755	0.01	2.79823	South America/704	0.491228	3.82655	0.677443	5.43266	100	100	100	100	100	100	1	HVTN 704	T2	VRC01 (30mg/kg)	1.2318107964642888	1.2283975962420386	1.2498582584448414	513	496	496	485	664	469	496	479	2.507719108005417	4.439188910237731	4.346749463341555	TRUE	5.869172440357532	2	5.921069048132543	5.972965655907555	6
704-2684	7.0171503131215065	9	4.58181877412054	4.600423071590557	1.347787900554027	24.9659	38.2629	4.82692e-4	-4.35261	1.44003	0.469999	0.168353	0.01	2.79822721043256	South America/704	0.6425020714413134	3.532	0.676	5.600937920760394	0.09305712299999999	0.31690496200000007	0.11889834599999999	0.34661510199999995	0.11889834599999999	0.34661510199999995	2	HVTN 704	C	Placebo	1.2956675283713066	1.131310177069543	1.2956675283713066	533	463	463	420	636	418	418	438.0341	3.867639932327573	8.968153060685282	4.612465055730468	TRUE	4.362689770726164	5	4.678027602533488	4.9771655213182635	57
704-2685	6.847759640973523	17	5.070028338887681	5.12630445412491	0.8513985867157542	15.9653	38.2629	1.94022e-4	-4.89527	1.37276	0.531988	0.137471	0.01	2.79823	South America/704	0.633465	3.31199	0.680186	5.43347	2.674856648	7.829090506999999	2.674856648	7.829090506999999	2.674856648	7.829090506999999	1	HVTN 704	T2	VRC01 (30mg/kg)	1.2908362955390131	1.2908362955390131	1.2908362955390131	182	138	138	127	318	110	166	122	2.600409382760051	4.839352234960317	4.487951817208132	TRUE	6.989999990687018	4	5.8137642017422415	6.989999990687018	0
704-2767	6.59178663185214	21	5.337545640097433	5.287867486714097	0.7358190915840002	12.8449	38.2629	1.41113e-4	-5.12099	1.38704	0.56461	0.136433	0.01	2.79822721043256	South America/704	0.6425020714413134	3.532	0.676	5.600937920760394	2.0187501099999996	8.698021477999998	2.0187501099999996	8.698021477999998	2.0187501099999996	8.698021477999998	1	HVTN 704	C	Placebo	0.9491155732068383	0.9491155732068383	0.9491155732068383	Inf	112	112	101	281	84	112	99.1551	2.303234252995874	3.8528708901929156	4.515230283790131	TRUE	5.3678253762566515	6	5.633696725838434	6.688695618202513	6
704-2777	6.645689648660554	13	4.334179898508228	4.389087586725176	0.9417948457229298	22.3258	38.2629	6.73967e-4	-4.19377	1.26352	0.426699	0.149063	0.01	2.79823	US or Switzerland/704	0.768374	3.15144	0.677156	5.50394	8.342387307000001	28.08808501	10.39815127	31.97057494	10.39815127	31.97057494	2	HVTN 704	T2	VRC01 (30mg/kg)	1.2342497082786532	1.1419265903390499	1.2342497082786532	562	550	550	513	607	431	550	527	3.2071644079853243	6.79265862952509	4.467488527614045	TRUE	4.990001235034661	2	4.815002690782862	4.990001235034661	0
704-2788	6.605911350614459	18	4.3372830954316495	4.437185958597151	0.6915287762819218	11.6885	38.2629	7.50014e-4	-4.37811	1.33436	0.399028	0.129914	0.01	2.79822721043256	South America/704	0.6425020714413134	3.532	0.676	5.600937920760394	1.3235397279999999	3.4567625009999996	1.4359129149999998	3.6004715800000002	1.3235397279999999	3.4567625009999996	2	HVTN 704	C	Placebo	1.50804812440152	1.4440224839545475	1.4440224839545475	95	82	82	60	250	59	54	70.3115	2.733033211408527	5.026055791538286	4.5589519625817365	TRUE	4.94857432901705	2	5.822397932272555	6.696221535528059	5
704-2834	6.746417750299606	13	4.193119052157511	4.25022131199183	0.944734387074162	18.7761	38.2629	7.48737e-4	-4.20257	1.31275	0.412882	0.142544	0.01	2.79822721043256	South America/704	0.6425020714413134	3.532	0.676	5.600937920760394	1.8810879360000003	5.254218024	1.9523412089999999	5.545879893	1.9523412089999999	5.254218024	2	HVTN 704	C	Placebo	1.3278350703555535	1.3496107422337025	1.4002946261548215	605	595	595	571	755	561	595	576.2239	3.2881462187117916	6.935452504590527	4.546506444853017	TRUE	5.560693145922685	2	5.467348436344974	5.560693145922685	0
704-2839	6.993431123998382	18	5.263525452928647	5.315961512427317	0.81415994271575	10.8777	38.2629	1.30703e-4	-5.1433	1.42225	0.548214	0.128885	0.01	2.79822721043256	South America/704	0.6425020714413134	3.532	0.676	5.600937920760394	1.657739962	4.337239409	1.657739962	4.337239409	1.657739962	4.337239409	1	HVTN 704	C	Placebo	1.4413797755265225	1.4413797755265225	1.4413797755265225	369	322	322	311	409	301	301	311.1223	2.4851133730910737	4.413309333010153	4.570814461691129	TRUE	5.298353022623265	3	6.0347060610179275	7	6
704-2901	3.800030041432079	146	3.763961236486112	2.922839574381359	0.2942296798340301	16.5272	38.2629	2.99175e-4	-5.03592	1.27353	0.66741	0.14727	0.01	2.79823	US or Switzerland/704	0.732129	3.5666	0.67177	5.19745	3.1120051479999997	13.476424280000002	3.1120051479999997	13.476424280000002	3.1120051479999997	13.476424280000002	1	HVTN 704	T2	VRC01 (30mg/kg)	0.9458405090219656	0.9458405090219656	0.9458405090219656	600	525	483	446	677	462	525	466	1.4408529686909548	1.439932179805521	3.699985976339628	TRUE	2.130333768495006	6	3.4490806381746846	4.907610187727711	98
704-2981	6.998133090340681	14	2.6084441562681198	3.4706692272750623	0.8236023204708894	20.1779	38.2629	6.87247e-4	-4.27619	1.28732	0.35304	0.107379	0.01	2.79822721043256	US or Switzerland/704	0.6425020714413134	3.532	0.676	5.600937920760394	1.6871471350000002	4.934213875	5.210936424	16.415708579999997	5.210936424	16.415708579999997	4	HVTN 704	C	Placebo	1.2081216219355577	1.2917940128303067	1.2081216219355577	414	350	350	328	503	329	350	329.8221	3.3328866997249302	7.034662715694747	4.651055246199361	TRUE	5.4102709642521845	5	3.807949419717322	5.4102709642521845	0
704-3008	6.637043238440207	17	4.670652145051147	4.693616642511708	0.7678607717675106	10.8916	38.2629	4.60804e-4	-4.5368	1.33267	0.444003	0.140697	0.01	2.79822721043256	South America/704	0.6425020714413134	3.532	0.676	5.600937920760394	3.419030942	9.891538305000001	3.419030942	9.891538305000001	3.419030942	9.891538305000001	1	HVTN 704	C	Placebo	1.3049656223743127	1.3049656223743127	1.3049656223743127	151	57	57	45	230	28	57	46.1084	2.7294044674642075	5.081803896291934	4.497033594869682	TRUE	5.035237565395438	6	5.259957853105166	6.810984956631992	5
704-3039	6.056359058950474	22	4.6963232730398925	4.649791580719424	0.6109136975561849	15.8739	38.2629	7.14664e-4	-4.40764	1.28702	0.447092	0.149935	0.01	2.79823	South America/704	0.745901	3.1744	0.679666	5.57692	3.02320039	8.496436546000004	3.02320039	8.496436546000004	3.02320039	8.496436546000004	1	HVTN 704	T1	VRC01 (10mg/kg)	1.3415784205315648	1.3415784205315648	1.3415784205315648	379	353	353	332	540	323	323	337	2.3664160789192934	3.943948560838712	4.372051080109149	TRUE	5.426682017755874	2	5.712342008578324	5.998001999400775	6
704-3083	5.703370323703173	38	5.348210890617691	4.757104414593799	0.49036892968907725	12.6501	38.2629	1.55492e-4	-5.18079	1.31064	0.551761	0.133132	0.01	2.79823	South America/704	0.6859207342508481	3.532	0.676	5.600937920760394	100	100	100	100	100	100	1	HVTN 704	T1	VRC01 (10mg/kg)	1.2318107964642888	1.2283975962420386	1.2498582584448414	Inf	56	28	18	145	0	56	15	1.8887343065005995	2.6148151765332663	4.44393328132944	TRUE	3.3267453795653217	7	5.257464900905922	5.709839598740267	28
703-0309	NA	NA	NA	NA	NA	NA	NA	NA	NA	NA	NA	NA	NA	NA	NA	NA	NA	NA	NA	0.41575246800000004	1.536881199	0.48336643800000006	1.7809301919999998	0.48336643800000006	1.7809301919999998	2	HVTN 703	T1	VRC01 (10mg/kg)	1.0630145694367752	1.0603279323440045	1.0630145694367752	218	201	201	179	369	166	166	NA	NA	NA	NA	FALSE	6.480719492643222	1	6.480719492643222	6.480719492643222	0
703-1240	NA	NA	NA	NA	NA	NA	NA	NA	NA	NA	NA	NA	NA	NA	NA	NA	NA	NA	NA	1.3431212619999997	4.5245744939999994	3.2410562229999997	25.603881770000005	1.859462801	4.756367883000001	3	HVTN 703	T2	VRC01 (30mg/kg)	0.6707298138977991	1.141427058543422	1.476042626968707	585	585	504	488	672	458	504	NA	NA	NA	NA	FALSE	2.255272505103306	1	2.255272505103306	2.255272505103306	0
704-0907	NA	NA	NA	NA	NA	NA	NA	NA	NA	NA	NA	NA	NA	NA	NA	NA	NA	NA	NA	0.393047117	0.8714953530000001	0.393047117	0.8714953530000001	0.393047117	0.8714953530000001	1	HVTN 704	C	Placebo	1.7409611630167885	1.7409611630167885	1.7409611630167885	312	322	294	285	485	261	294	NA	NA	NA	NA	FALSE	3.7014816356209272	1	3.7014816356209272	3.7014816356209272	0
704-1535	NA	NA	NA	NA	NA	NA	NA	NA	NA	NA	NA	NA	NA	NA	NA	NA	NA	NA	NA	0.118495886	0.304236562	0.118495886	0.304236562	0.118495886	0.304236562	1	HVTN 704	C	Placebo	1.4702027726237121	1.4702027726237121	1.4702027726237121	33	28	28	17	197	0	0	NA	NA	NA	NA	FALSE	6.2823837178847395	1	6.2823837178847395	6.2823837178847395	0
[truncated: 2 more columns]
